# Supplementary material for: Identification and Validation of Mitophagy‐Related Biomarkers in Colorectal Cancer: An Integrated Analysis of Single‐Cell Transcriptome and Mendelian Randomization
Source: Genet Res (Camb). 2026 May 11;2026:5579542. doi: 10.1155/genr/5579542 (PMC13158581; doi:10.1155/genr/5579542)
Supplement: Supplementary file 11 — Supporting Information 11 Supporting Table S1: The result of Mendelian randomization (MR) analysis. [file GENR-2026-5579542-s010.xlsx]

## Sheet: Sheet1
Supplementary Table S1: The result of Mendelian randomization (MR) analysis.
id.exposure	id.outcome	outcome	exposure	method	nsnp	b	se	pval	lo_ci	up_ci	or	or_lci95	or_uci95
eqtl-a-ENSG00000058668	Colon cancer	Colon cancer || id:ukb-b-20145	|| id:eqtl-a-ENSG00000058668	MR Egger	5	-0.00625724	0.00328903	0.15326	-0.0127037	0.000189255	0.993762	0.987377	1.00019
eqtl-a-ENSG00000058668	Colon cancer	Colon cancer || id:ukb-b-20145	|| id:eqtl-a-ENSG00000058668	Weighted median	5	-0.00088641	0.000694156	0.201616	-0.00224696	0.000474136	0.999114	0.997756	1.00047
eqtl-a-ENSG00000058668	Colon cancer	Colon cancer || id:ukb-b-20145	|| id:eqtl-a-ENSG00000058668	Inverse variance weighted	5	-0.000571928	0.00057445	0.31944	-0.00169785	0.000553995	0.999428	0.998304	1.00055
eqtl-a-ENSG00000058668	Colon cancer	Colon cancer || id:ukb-b-20145	|| id:eqtl-a-ENSG00000058668	Simple mode	5	-0.000906055	0.000861795	0.352414	-0.00259517	0.000783064	0.999094	0.997408	1.00078
eqtl-a-ENSG00000058668	Colon cancer	Colon cancer || id:ukb-b-20145	|| id:eqtl-a-ENSG00000058668	Weighted mode	5	-0.00091833	0.000793181	0.311376	-0.00247297	0.000636305	0.999082	0.99753	1.00064
eqtl-a-ENSG00000104889	Colon cancer	Colon cancer || id:ukb-b-20145	|| id:eqtl-a-ENSG00000104889	MR Egger	4	8.66526e-05	0.00121846	0.949776	-0.00230152	0.00247483	1.00009	0.997701	1.00248
eqtl-a-ENSG00000104889	Colon cancer	Colon cancer || id:ukb-b-20145	|| id:eqtl-a-ENSG00000104889	Weighted median	4	-0.000195336	0.00050879	0.701035	-0.00119257	0.000801893	0.999805	0.998808	1.0008
eqtl-a-ENSG00000104889	Colon cancer	Colon cancer || id:ukb-b-20145	|| id:eqtl-a-ENSG00000104889	Inverse variance weighted	4	1.51417e-06	0.000445641	0.997289	-0.000871943	0.000874971	1	0.999128	1.00088
eqtl-a-ENSG00000104889	Colon cancer	Colon cancer || id:ukb-b-20145	|| id:eqtl-a-ENSG00000104889	Simple mode	4	-0.000276769	0.000789829	0.749187	-0.00182483	0.0012713	0.999723	0.998177	1.00127
eqtl-a-ENSG00000104889	Colon cancer	Colon cancer || id:ukb-b-20145	|| id:eqtl-a-ENSG00000104889	Weighted mode	4	-0.000247415	0.000594831	0.705416	-0.00141328	0.000918454	0.999753	0.998588	1.00092
eqtl-a-ENSG00000214706	Colon cancer	Colon cancer || id:ukb-b-20145	|| id:eqtl-a-ENSG00000214706	MR Egger	4	-0.00287382	0.00150903	0.197156	-0.00583152	8.38714e-05	0.99713	0.994185	1.00008
eqtl-a-ENSG00000214706	Colon cancer	Colon cancer || id:ukb-b-20145	|| id:eqtl-a-ENSG00000214706	Weighted median	4	-0.0014994	0.000703716	0.0331145	-0.00287868	-0.000120119	0.998502	0.997125	0.99988
eqtl-a-ENSG00000214706	Colon cancer	Colon cancer || id:ukb-b-20145	|| id:eqtl-a-ENSG00000214706	Inverse variance weighted	4	-0.00133979	0.000606892	0.0272702	-0.0025293	-0.000150283	0.998661	0.997474	0.99985
eqtl-a-ENSG00000214706	Colon cancer	Colon cancer || id:ukb-b-20145	|| id:eqtl-a-ENSG00000214706	Simple mode	4	-7.23861e-05	0.00100537	0.947134	-0.00204292	0.00189815	0.999928	0.997959	1.0019
eqtl-a-ENSG00000214706	Colon cancer	Colon cancer || id:ukb-b-20145	|| id:eqtl-a-ENSG00000214706	Weighted mode	4	-0.00159525	0.00077445	0.131516	-0.00311317	-7.73234e-05	0.998406	0.996892	0.999923
eqtl-a-ENSG00000178573	Colon cancer	Colon cancer || id:ukb-b-20145	|| id:eqtl-a-ENSG00000178573	MR Egger	3	-0.000603807	0.0015068	0.757367	-0.00355714	0.00234953	0.999396	0.996449	1.00235
eqtl-a-ENSG00000178573	Colon cancer	Colon cancer || id:ukb-b-20145	|| id:eqtl-a-ENSG00000178573	Weighted median	3	5.36068e-05	0.000758517	0.943658	-0.00143309	0.0015403	1.00005	0.998568	1.00154
eqtl-a-ENSG00000178573	Colon cancer	Colon cancer || id:ukb-b-20145	|| id:eqtl-a-ENSG00000178573	Inverse variance weighted	3	5.91419e-05	0.000695576	0.932241	-0.00130419	0.00142247	1.00006	0.998697	1.00142
eqtl-a-ENSG00000178573	Colon cancer	Colon cancer || id:ukb-b-20145	|| id:eqtl-a-ENSG00000178573	Simple mode	3	0.000669193	0.000956782	0.556688	-0.0012061	0.00254449	1.00067	0.998795	1.00255
eqtl-a-ENSG00000178573	Colon cancer	Colon cancer || id:ukb-b-20145	|| id:eqtl-a-ENSG00000178573	Weighted mode	3	-0.000132603	0.000831046	0.887884	-0.00176145	0.00149625	0.999867	0.99824	1.0015
eqtl-a-ENSG00000152217	Colon cancer	Colon cancer || id:ukb-b-20145	|| id:eqtl-a-ENSG00000152217	MR Egger	4	0.0286459	0.025124	0.372353	-0.0205972	0.077889	1.02906	0.979613	1.081
eqtl-a-ENSG00000152217	Colon cancer	Colon cancer || id:ukb-b-20145	|| id:eqtl-a-ENSG00000152217	Weighted median	4	0.000592419	0.00111243	0.594348	-0.00158794	0.00277278	1.00059	0.998413	1.00278
eqtl-a-ENSG00000152217	Colon cancer	Colon cancer || id:ukb-b-20145	|| id:eqtl-a-ENSG00000152217	Inverse variance weighted	4	0.000771356	0.00093454	0.409153	-0.00106034	0.00260306	1.00077	0.99894	1.00261
eqtl-a-ENSG00000152217	Colon cancer	Colon cancer || id:ukb-b-20145	|| id:eqtl-a-ENSG00000152217	Simple mode	4	-0.000421726	0.00172495	0.822623	-0.00380264	0.00295918	0.999578	0.996205	1.00296
eqtl-a-ENSG00000152217	Colon cancer	Colon cancer || id:ukb-b-20145	|| id:eqtl-a-ENSG00000152217	Weighted mode	4	-0.000363469	0.00175728	0.849381	-0.00380774	0.0030808	0.999637	0.9962	1.00309
eqtl-a-ENSG00000100401	Colon cancer	Colon cancer || id:ukb-b-20145	|| id:eqtl-a-ENSG00000100401	MR Egger	7	-0.00246619	0.0015958	0.182905	-0.00559395	0.000661575	0.997537	0.994422	1.00066
eqtl-a-ENSG00000100401	Colon cancer	Colon cancer || id:ukb-b-20145	|| id:eqtl-a-ENSG00000100401	Weighted median	7	-0.00130253	0.000544741	0.0167977	-0.00237022	-0.000234841	0.998698	0.997633	0.999765
eqtl-a-ENSG00000100401	Colon cancer	Colon cancer || id:ukb-b-20145	|| id:eqtl-a-ENSG00000100401	Inverse variance weighted	7	-0.00139428	0.000445827	0.00176351	-0.0022681	-0.000520464	0.998607	0.997734	0.99948
eqtl-a-ENSG00000100401	Colon cancer	Colon cancer || id:ukb-b-20145	|| id:eqtl-a-ENSG00000100401	Simple mode	7	-0.00147738	0.000729092	0.0891164	-0.00290639	-4.83559e-05	0.998524	0.997098	0.999952
eqtl-a-ENSG00000100401	Colon cancer	Colon cancer || id:ukb-b-20145	|| id:eqtl-a-ENSG00000100401	Weighted mode	7	-0.00151335	0.000624522	0.0516372	-0.00273741	-0.000289284	0.998488	0.997266	0.999711
eqtl-a-ENSG00000127990	Colon cancer	Colon cancer || id:ukb-b-20145	|| id:eqtl-a-ENSG00000127990	MR Egger	10	0.000128156	0.000310714	0.690838	-0.000480845	0.000737156	1.00013	0.999519	1.00074
eqtl-a-ENSG00000127990	Colon cancer	Colon cancer || id:ukb-b-20145	|| id:eqtl-a-ENSG00000127990	Weighted median	10	0.000288478	0.000194469	0.137965	-9.26813e-05	0.000669637	1.00029	0.999907	1.00067
eqtl-a-ENSG00000127990	Colon cancer	Colon cancer || id:ukb-b-20145	|| id:eqtl-a-ENSG00000127990	Inverse variance weighted	10	0.000411317	0.000161034	0.0106427	9.56895e-05	0.000726945	1.00041	1.0001	1.00073
eqtl-a-ENSG00000127990	Colon cancer	Colon cancer || id:ukb-b-20145	|| id:eqtl-a-ENSG00000127990	Simple mode	10	0.000375485	0.000229679	0.136516	-7.46855e-05	0.000825656	1.00038	0.999925	1.00083
eqtl-a-ENSG00000127990	Colon cancer	Colon cancer || id:ukb-b-20145	|| id:eqtl-a-ENSG00000127990	Weighted mode	10	0.000310667	0.000179944	0.11834	-4.20237e-05	0.000663358	1.00031	0.999958	1.00066
eqtl-a-ENSG00000106268	Colon cancer	Colon cancer || id:ukb-b-20145	|| id:eqtl-a-ENSG00000106268	MR Egger	6	0.000551588	0.000580467	0.395795	-0.000586127	0.0016893	1.00055	0.999414	1.00169
eqtl-a-ENSG00000106268	Colon cancer	Colon cancer || id:ukb-b-20145	|| id:eqtl-a-ENSG00000106268	Weighted median	6	0.000162232	0.000321334	0.613651	-0.000467583	0.000792046	1.00016	0.999533	1.00079
eqtl-a-ENSG00000106268	Colon cancer	Colon cancer || id:ukb-b-20145	|| id:eqtl-a-ENSG00000106268	Inverse variance weighted	6	2.79479e-05	0.000296784	0.924975	-0.000553749	0.000609645	1.00003	0.999446	1.00061
eqtl-a-ENSG00000106268	Colon cancer	Colon cancer || id:ukb-b-20145	|| id:eqtl-a-ENSG00000106268	Simple mode	6	0.000404595	0.000482351	0.439831	-0.000540814	0.00135	1.0004	0.999459	1.00135
eqtl-a-ENSG00000106268	Colon cancer	Colon cancer || id:ukb-b-20145	|| id:eqtl-a-ENSG00000106268	Weighted mode	6	0.000181378	0.000365045	0.640356	-0.00053411	0.000896867	1.00018	0.999466	1.0009
eqtl-a-ENSG00000129116	Colon cancer	Colon cancer || id:ukb-b-20145	|| id:eqtl-a-ENSG00000129116	MR Egger	8	-0.00151495	0.00139657	0.319677	-0.00425223	0.00122233	0.998486	0.995757	1.00122
eqtl-a-ENSG00000129116	Colon cancer	Colon cancer || id:ukb-b-20145	|| id:eqtl-a-ENSG00000129116	Weighted median	8	-0.000653421	0.000598176	0.274676	-0.00182585	0.000519003	0.999347	0.998176	1.00052
eqtl-a-ENSG00000129116	Colon cancer	Colon cancer || id:ukb-b-20145	|| id:eqtl-a-ENSG00000129116	Inverse variance weighted	8	9.0979e-05	0.000612089	0.88184	-0.00110872	0.00129067	1.00009	0.998892	1.00129
eqtl-a-ENSG00000129116	Colon cancer	Colon cancer || id:ukb-b-20145	|| id:eqtl-a-ENSG00000129116	Simple mode	8	-0.000646812	0.000858164	0.475603	-0.00232881	0.00103519	0.999353	0.997674	1.00104
eqtl-a-ENSG00000129116	Colon cancer	Colon cancer || id:ukb-b-20145	|| id:eqtl-a-ENSG00000129116	Weighted mode	8	-0.000685219	0.000621695	0.30683	-0.00190374	0.000533303	0.999315	0.998098	1.00053
eqtl-a-ENSG00000119865	Colon cancer	Colon cancer || id:ukb-b-20145	|| id:eqtl-a-ENSG00000119865	MR Egger	3	0.00116473	0.00137804	0.55328	-0.00153623	0.00386569	1.00117	0.998465	1.00387
eqtl-a-ENSG00000119865	Colon cancer	Colon cancer || id:ukb-b-20145	|| id:eqtl-a-ENSG00000119865	Weighted median	3	0.000106186	0.000409014	0.795162	-0.000695482	0.000907853	1.00011	0.999305	1.00091
eqtl-a-ENSG00000119865	Colon cancer	Colon cancer || id:ukb-b-20145	|| id:eqtl-a-ENSG00000119865	Inverse variance weighted	3	5.62392e-06	0.000462773	0.990304	-0.000901412	0.00091266	1.00001	0.999099	1.00091
eqtl-a-ENSG00000119865	Colon cancer	Colon cancer || id:ukb-b-20145	|| id:eqtl-a-ENSG00000119865	Simple mode	3	0.000251887	0.000534837	0.684041	-0.000796394	0.00130017	1.00025	0.999204	1.0013
eqtl-a-ENSG00000119865	Colon cancer	Colon cancer || id:ukb-b-20145	|| id:eqtl-a-ENSG00000119865	Weighted mode	3	0.000121385	0.000430306	0.804385	-0.000722014	0.000964784	1.00012	0.999278	1.00097
eqtl-a-ENSG00000153814	Colon cancer	Colon cancer || id:ukb-b-20145	|| id:eqtl-a-ENSG00000153814	MR Egger	6	7.21223e-05	0.00039111	0.862668	-0.000694453	0.000838698	1.00007	0.999306	1.00084
eqtl-a-ENSG00000153814	Colon cancer	Colon cancer || id:ukb-b-20145	|| id:eqtl-a-ENSG00000153814	Weighted median	6	-0.000109503	0.000250202	0.661634	-0.000599899	0.000380893	0.999891	0.9994	1.00038
eqtl-a-ENSG00000153814	Colon cancer	Colon cancer || id:ukb-b-20145	|| id:eqtl-a-ENSG00000153814	Inverse variance weighted	6	-0.000174269	0.000232343	0.453225	-0.000629662	0.000281124	0.999826	0.999371	1.00028
eqtl-a-ENSG00000153814	Colon cancer	Colon cancer || id:ukb-b-20145	|| id:eqtl-a-ENSG00000153814	Simple mode	6	-0.000136253	0.000390038	0.74107	-0.000900728	0.000628222	0.999864	0.9991	1.00063
eqtl-a-ENSG00000153814	Colon cancer	Colon cancer || id:ukb-b-20145	|| id:eqtl-a-ENSG00000153814	Weighted mode	6	-0.000100166	0.000271791	0.72756	-0.000632877	0.000432545	0.9999	0.999367	1.00043
eqtl-a-ENSG00000105677	Colon cancer	Colon cancer || id:ukb-b-20145	|| id:eqtl-a-ENSG00000105677	MR Egger	3	0.000271177	0.00104521	0.838394	-0.00177743	0.00231979	1.00027	0.998224	1.00232
eqtl-a-ENSG00000105677	Colon cancer	Colon cancer || id:ukb-b-20145	|| id:eqtl-a-ENSG00000105677	Weighted median	3	0.000224783	0.000416146	0.589092	-0.000590864	0.00104043	1.00022	0.999409	1.00104
eqtl-a-ENSG00000105677	Colon cancer	Colon cancer || id:ukb-b-20145	|| id:eqtl-a-ENSG00000105677	Inverse variance weighted	3	0.00021526	0.000407631	0.597446	-0.000583696	0.00101422	1.00022	0.999416	1.00101
eqtl-a-ENSG00000105677	Colon cancer	Colon cancer || id:ukb-b-20145	|| id:eqtl-a-ENSG00000105677	Simple mode	3	0.000532293	0.00072	0.536722	-0.000878907	0.00194349	1.00053	0.999121	1.00195
eqtl-a-ENSG00000105677	Colon cancer	Colon cancer || id:ukb-b-20145	|| id:eqtl-a-ENSG00000105677	Weighted mode	3	0.00028632	0.000471509	0.605449	-0.000637838	0.00121048	1.00029	0.999362	1.00121
eqtl-a-ENSG00000136877	Colon cancer	Colon cancer || id:ukb-b-20145	|| id:eqtl-a-ENSG00000136877	MR Egger	3	0.00535064	0.00839214	0.638659	-0.0110979	0.0217992	1.00536	0.988963	1.02204
eqtl-a-ENSG00000136877	Colon cancer	Colon cancer || id:ukb-b-20145	|| id:eqtl-a-ENSG00000136877	Weighted median	3	-0.000526071	0.000911191	0.563707	-0.00231201	0.00125986	0.999474	0.997691	1.00126
eqtl-a-ENSG00000136877	Colon cancer	Colon cancer || id:ukb-b-20145	|| id:eqtl-a-ENSG00000136877	Inverse variance weighted	3	-0.00043933	0.000793505	0.579813	-0.0019946	0.00111594	0.999561	0.998007	1.00112
eqtl-a-ENSG00000136877	Colon cancer	Colon cancer || id:ukb-b-20145	|| id:eqtl-a-ENSG00000136877	Simple mode	3	-0.000868466	0.00106931	0.501988	-0.00296431	0.00122738	0.999132	0.99704	1.00123
eqtl-a-ENSG00000136877	Colon cancer	Colon cancer || id:ukb-b-20145	|| id:eqtl-a-ENSG00000136877	Weighted mode	3	-0.000823477	0.00110938	0.535251	-0.00299785	0.0013509	0.999177	0.997007	1.00135
eqtl-a-ENSG00000108479	Colon cancer	Colon cancer || id:ukb-b-20145	|| id:eqtl-a-ENSG00000108479	MR Egger	3	0.00272994	0.00552366	0.70778	-0.00809644	0.0135563	1.00273	0.991936	1.01365
eqtl-a-ENSG00000108479	Colon cancer	Colon cancer || id:ukb-b-20145	|| id:eqtl-a-ENSG00000108479	Weighted median	3	0.00200457	0.00108846	0.0655264	-0.00012882	0.00413796	1.00201	0.999871	1.00415
eqtl-a-ENSG00000108479	Colon cancer	Colon cancer || id:ukb-b-20145	|| id:eqtl-a-ENSG00000108479	Inverse variance weighted	3	0.00185699	0.00111062	0.0945163	-0.000319812	0.0040338	1.00186	0.99968	1.00404
eqtl-a-ENSG00000108479	Colon cancer	Colon cancer || id:ukb-b-20145	|| id:eqtl-a-ENSG00000108479	Simple mode	3	0.00274282	0.0014736	0.203759	-0.000145429	0.00563107	1.00275	0.999855	1.00565
eqtl-a-ENSG00000108479	Colon cancer	Colon cancer || id:ukb-b-20145	|| id:eqtl-a-ENSG00000108479	Weighted mode	3	0.0023116	0.00123644	0.202474	-0.000111833	0.00473503	1.00231	0.999888	1.00475
eqtl-a-ENSG00000122707	Colon cancer	Colon cancer || id:ukb-b-20145	|| id:eqtl-a-ENSG00000122707	MR Egger	3	0.00217357	0.00664735	0.798812	-0.0108552	0.0152024	1.00218	0.989203	1.01532
eqtl-a-ENSG00000122707	Colon cancer	Colon cancer || id:ukb-b-20145	|| id:eqtl-a-ENSG00000122707	Weighted median	3	0.00122296	0.00107265	0.254233	-0.000879433	0.00332535	1.00122	0.999121	1.00333
eqtl-a-ENSG00000122707	Colon cancer	Colon cancer || id:ukb-b-20145	|| id:eqtl-a-ENSG00000122707	Inverse variance weighted	3	0.00111053	0.00119222	0.351607	-0.00122622	0.00344727	1.00111	0.998775	1.00345
eqtl-a-ENSG00000122707	Colon cancer	Colon cancer || id:ukb-b-20145	|| id:eqtl-a-ENSG00000122707	Simple mode	3	0.00197701	0.00148532	0.314633	-0.000934213	0.00488822	1.00198	0.999066	1.0049
eqtl-a-ENSG00000122707	Colon cancer	Colon cancer || id:ukb-b-20145	|| id:eqtl-a-ENSG00000122707	Weighted mode	3	0.00146005	0.00120801	0.350306	-0.000907645	0.00382774	1.00146	0.999093	1.00384
eqtl-a-ENSG00000162614	Colon cancer	Colon cancer || id:ukb-b-20145	|| id:eqtl-a-ENSG00000162614	MR Egger	8	-8.47368e-05	0.000619648	0.895702	-0.00129925	0.00112977	0.999915	0.998702	1.00113
eqtl-a-ENSG00000162614	Colon cancer	Colon cancer || id:ukb-b-20145	|| id:eqtl-a-ENSG00000162614	Weighted median	8	-1.49678e-06	0.000383503	0.996886	-0.000753162	0.000750169	0.999999	0.999247	1.00075
eqtl-a-ENSG00000162614	Colon cancer	Colon cancer || id:ukb-b-20145	|| id:eqtl-a-ENSG00000162614	Inverse variance weighted	8	-1.58741e-05	0.000337208	0.962453	-0.000676803	0.000645054	0.999984	0.999323	1.00065
eqtl-a-ENSG00000162614	Colon cancer	Colon cancer || id:ukb-b-20145	|| id:eqtl-a-ENSG00000162614	Simple mode	8	-1.01354e-05	0.00062416	0.987497	-0.00123349	0.00121322	0.99999	0.998767	1.00121
eqtl-a-ENSG00000162614	Colon cancer	Colon cancer || id:ukb-b-20145	|| id:eqtl-a-ENSG00000162614	Weighted mode	8	-1.01354e-05	0.00038768	0.979872	-0.000769987	0.000749717	0.99999	0.99923	1.00075
eqtl-a-ENSG00000081189	Colon cancer	Colon cancer || id:ukb-b-20145	|| id:eqtl-a-ENSG00000081189	MR Egger	14	-0.000156144	0.000403488	0.705543	-0.00094698	0.000634692	0.999844	0.999053	1.00063
eqtl-a-ENSG00000081189	Colon cancer	Colon cancer || id:ukb-b-20145	|| id:eqtl-a-ENSG00000081189	Weighted median	14	-0.000190838	0.000307755	0.535194	-0.000794038	0.000412362	0.999809	0.999206	1.00041
eqtl-a-ENSG00000081189	Colon cancer	Colon cancer || id:ukb-b-20145	|| id:eqtl-a-ENSG00000081189	Inverse variance weighted	14	-0.000228736	0.00026099	0.380805	-0.000740276	0.000282805	0.999771	0.99926	1.00028
eqtl-a-ENSG00000081189	Colon cancer	Colon cancer || id:ukb-b-20145	|| id:eqtl-a-ENSG00000081189	Simple mode	14	-0.000331479	0.000615569	0.599337	-0.00153799	0.000875036	0.999669	0.998463	1.00088
eqtl-a-ENSG00000081189	Colon cancer	Colon cancer || id:ukb-b-20145	|| id:eqtl-a-ENSG00000081189	Weighted mode	14	-0.000186386	0.000313511	0.562375	-0.000800868	0.000428096	0.999814	0.999199	1.00043
eqtl-a-ENSG00000123096	Colon cancer	Colon cancer || id:ukb-b-20145	|| id:eqtl-a-ENSG00000123096	MR Egger	3	0.00168928	0.00198085	0.550469	-0.00219318	0.00557175	1.00169	0.997809	1.00559
eqtl-a-ENSG00000123096	Colon cancer	Colon cancer || id:ukb-b-20145	|| id:eqtl-a-ENSG00000123096	Weighted median	3	0.00116786	0.000862786	0.175866	-0.000523199	0.00285892	1.00117	0.999477	1.00286
eqtl-a-ENSG00000123096	Colon cancer	Colon cancer || id:ukb-b-20145	|| id:eqtl-a-ENSG00000123096	Inverse variance weighted	3	0.00104152	0.000833033	0.2112	-0.000591227	0.00267426	1.00104	0.999409	1.00268
eqtl-a-ENSG00000123096	Colon cancer	Colon cancer || id:ukb-b-20145	|| id:eqtl-a-ENSG00000123096	Simple mode	3	0.00114183	0.00120663	0.44388	-0.00122316	0.00350682	1.00114	0.998778	1.00351
eqtl-a-ENSG00000123096	Colon cancer	Colon cancer || id:ukb-b-20145	|| id:eqtl-a-ENSG00000123096	Weighted mode	3	0.00120526	0.000994582	0.34932	-0.000744122	0.00315464	1.00121	0.999256	1.00316
eqtl-a-ENSG00000122786	Colon cancer	Colon cancer || id:ukb-b-20145	|| id:eqtl-a-ENSG00000122786	MR Egger	8	-0.000142019	0.000394039	0.730883	-0.000914336	0.000630299	0.999858	0.999086	1.00063
eqtl-a-ENSG00000122786	Colon cancer	Colon cancer || id:ukb-b-20145	|| id:eqtl-a-ENSG00000122786	Weighted median	8	-4.86594e-06	0.000206553	0.981205	-0.000409711	0.000399979	0.999995	0.99959	1.0004
eqtl-a-ENSG00000122786	Colon cancer	Colon cancer || id:ukb-b-20145	|| id:eqtl-a-ENSG00000122786	Inverse variance weighted	8	5.95073e-05	0.000290267	0.837565	-0.000509417	0.000628431	1.00006	0.999491	1.00063
eqtl-a-ENSG00000122786	Colon cancer	Colon cancer || id:ukb-b-20145	|| id:eqtl-a-ENSG00000122786	Simple mode	8	0.00124599	0.00109862	0.294079	-0.000907312	0.00339928	1.00125	0.999093	1.00341
eqtl-a-ENSG00000122786	Colon cancer	Colon cancer || id:ukb-b-20145	|| id:eqtl-a-ENSG00000122786	Weighted mode	8	-1.32181e-05	0.000215881	0.952888	-0.000436344	0.000409908	0.999987	0.999564	1.00041
eqtl-a-ENSG00000007237	Colon cancer	Colon cancer || id:ukb-b-20145	|| id:eqtl-a-ENSG00000007237	MR Egger	12	-0.000300589	0.000601124	0.627863	-0.00147879	0.000877615	0.999699	0.998522	1.00088
eqtl-a-ENSG00000007237	Colon cancer	Colon cancer || id:ukb-b-20145	|| id:eqtl-a-ENSG00000007237	Weighted median	12	-0.00011661	0.000360219	0.74615	-0.00082264	0.00058942	0.999883	0.999178	1.00059
eqtl-a-ENSG00000007237	Colon cancer	Colon cancer || id:ukb-b-20145	|| id:eqtl-a-ENSG00000007237	Inverse variance weighted	12	9.31916e-06	0.000349277	0.978714	-0.000675264	0.000693902	1.00001	0.999325	1.00069
eqtl-a-ENSG00000007237	Colon cancer	Colon cancer || id:ukb-b-20145	|| id:eqtl-a-ENSG00000007237	Simple mode	12	-9.86503e-05	0.000683321	0.88782	-0.00143796	0.00124066	0.999901	0.998563	1.00124
eqtl-a-ENSG00000007237	Colon cancer	Colon cancer || id:ukb-b-20145	|| id:eqtl-a-ENSG00000007237	Weighted mode	12	-9.86503e-05	0.000368218	0.793724	-0.000820358	0.000623057	0.999901	0.99918	1.00062
eqtl-a-ENSG00000166963	Colon cancer	Colon cancer || id:ukb-b-20145	|| id:eqtl-a-ENSG00000166963	MR Egger	15	0.000301332	0.000499443	0.556666	-0.000677576	0.00128024	1.0003	0.999323	1.00128
eqtl-a-ENSG00000166963	Colon cancer	Colon cancer || id:ukb-b-20145	|| id:eqtl-a-ENSG00000166963	Weighted median	15	-4.47657e-05	0.000270907	0.868752	-0.000575743	0.000486212	0.999955	0.999424	1.00049
eqtl-a-ENSG00000166963	Colon cancer	Colon cancer || id:ukb-b-20145	|| id:eqtl-a-ENSG00000166963	Inverse variance weighted	15	-0.000200541	0.000210386	0.340488	-0.000612898	0.000211816	0.999799	0.999387	1.00021
eqtl-a-ENSG00000166963	Colon cancer	Colon cancer || id:ukb-b-20145	|| id:eqtl-a-ENSG00000166963	Simple mode	15	-9.93404e-05	0.000367477	0.79085	-0.000819595	0.000620914	0.999901	0.999181	1.00062
eqtl-a-ENSG00000166963	Colon cancer	Colon cancer || id:ukb-b-20145	|| id:eqtl-a-ENSG00000166963	Weighted mode	15	-4.79138e-05	0.000309169	0.879052	-0.000653884	0.000558057	0.999952	0.999346	1.00056
eqtl-a-ENSG00000180543	Colon cancer	Colon cancer || id:ukb-b-20145	|| id:eqtl-a-ENSG00000180543	MR Egger	3	0.00280246	0.00218953	0.422224	-0.00148902	0.00709394	1.00281	0.998512	1.00712
eqtl-a-ENSG00000180543	Colon cancer	Colon cancer || id:ukb-b-20145	|| id:eqtl-a-ENSG00000180543	Weighted median	3	0.00147862	0.000750403	0.0487886	7.83e-06	0.00294941	1.00148	1.00001	1.00295
eqtl-a-ENSG00000180543	Colon cancer	Colon cancer || id:ukb-b-20145	|| id:eqtl-a-ENSG00000180543	Inverse variance weighted	3	0.00151268	0.000715643	0.0345379	0.00011002	0.00291534	1.00151	1.00011	1.00292
eqtl-a-ENSG00000180543	Colon cancer	Colon cancer || id:ukb-b-20145	|| id:eqtl-a-ENSG00000180543	Simple mode	3	0.000795499	0.00108	0.538065	-0.00132131	0.00291231	1.0008	0.99868	1.00292
eqtl-a-ENSG00000180543	Colon cancer	Colon cancer || id:ukb-b-20145	|| id:eqtl-a-ENSG00000180543	Weighted mode	3	0.00190441	0.000889171	0.165505	0.000161633	0.00364719	1.00191	1.00016	1.00365
eqtl-a-ENSG00000140092	Colon cancer	Colon cancer || id:ukb-b-20145	|| id:eqtl-a-ENSG00000140092	MR Egger	10	-0.000128554	0.000158437	0.440613	-0.000439091	0.000181982	0.999871	0.999561	1.00018
eqtl-a-ENSG00000140092	Colon cancer	Colon cancer || id:ukb-b-20145	|| id:eqtl-a-ENSG00000140092	Weighted median	10	-8.19264e-05	0.000118985	0.49111	-0.000315137	0.000151284	0.999918	0.999685	1.00015
eqtl-a-ENSG00000140092	Colon cancer	Colon cancer || id:ukb-b-20145	|| id:eqtl-a-ENSG00000140092	Inverse variance weighted	10	-0.000166595	9.83602e-05	0.0903168	-0.000359381	2.61904e-05	0.999833	0.999641	1.00003
eqtl-a-ENSG00000140092	Colon cancer	Colon cancer || id:ukb-b-20145	|| id:eqtl-a-ENSG00000140092	Simple mode	10	-0.000209538	0.000170697	0.250756	-0.000544104	0.000125028	0.99979	0.999456	1.00013
eqtl-a-ENSG00000140092	Colon cancer	Colon cancer || id:ukb-b-20145	|| id:eqtl-a-ENSG00000140092	Weighted mode	10	-0.000136209	0.000119773	0.284813	-0.000370963	9.85456e-05	0.999864	0.999629	1.0001
eqtl-a-ENSG00000150995	Colon cancer	Colon cancer || id:ukb-b-20145	|| id:eqtl-a-ENSG00000150995	MR Egger	5	-0.00525861	0.00242404	0.118527	-0.0100097	-0.000507501	0.994755	0.99004	0.999493
eqtl-a-ENSG00000150995	Colon cancer	Colon cancer || id:ukb-b-20145	|| id:eqtl-a-ENSG00000150995	Weighted median	5	-6.71098e-05	0.000902734	0.940739	-0.00183647	0.00170225	0.999933	0.998165	1.0017
eqtl-a-ENSG00000150995	Colon cancer	Colon cancer || id:ukb-b-20145	|| id:eqtl-a-ENSG00000150995	Inverse variance weighted	5	0.000534273	0.000854159	0.531645	-0.00113988	0.00220843	1.00053	0.998861	1.00221
eqtl-a-ENSG00000150995	Colon cancer	Colon cancer || id:ukb-b-20145	|| id:eqtl-a-ENSG00000150995	Simple mode	5	0.00262701	0.00166753	0.190289	-0.00064135	0.00589536	1.00263	0.999359	1.00591
eqtl-a-ENSG00000150995	Colon cancer	Colon cancer || id:ukb-b-20145	|| id:eqtl-a-ENSG00000150995	Weighted mode	5	-0.000566794	0.000942773	0.580116	-0.00241463	0.00128104	0.999433	0.997588	1.00128
eqtl-a-ENSG00000120156	Colon cancer	Colon cancer || id:ukb-b-20145	|| id:eqtl-a-ENSG00000120156	MR Egger	5	0.000139179	0.000751114	0.864816	-0.001333	0.00161136	1.00014	0.998668	1.00161
eqtl-a-ENSG00000120156	Colon cancer	Colon cancer || id:ukb-b-20145	|| id:eqtl-a-ENSG00000120156	Weighted median	5	-8.29311e-05	0.000243119	0.733018	-0.000559444	0.000393582	0.999917	0.999441	1.00039
eqtl-a-ENSG00000120156	Colon cancer	Colon cancer || id:ukb-b-20145	|| id:eqtl-a-ENSG00000120156	Inverse variance weighted	5	-0.000202524	0.000289147	0.483667	-0.000769252	0.000364204	0.999797	0.999231	1.00036
eqtl-a-ENSG00000120156	Colon cancer	Colon cancer || id:ukb-b-20145	|| id:eqtl-a-ENSG00000120156	Simple mode	5	-0.000102515	0.000389868	0.80558	-0.000866655	0.000661626	0.999897	0.999134	1.00066
eqtl-a-ENSG00000120156	Colon cancer	Colon cancer || id:ukb-b-20145	|| id:eqtl-a-ENSG00000120156	Weighted mode	5	-1.08696e-06	0.000258311	0.996844	-0.000507377	0.000505203	0.999999	0.999493	1.00051
eqtl-a-ENSG00000259207	Colon cancer	Colon cancer || id:ukb-b-20145	|| id:eqtl-a-ENSG00000259207	MR Egger	10	-6.7899e-05	0.000382962	0.86368	-0.000818504	0.000682706	0.999932	0.999182	1.00068
eqtl-a-ENSG00000259207	Colon cancer	Colon cancer || id:ukb-b-20145	|| id:eqtl-a-ENSG00000259207	Weighted median	10	-6.95589e-06	0.000232715	0.976155	-0.000463077	0.000449165	0.999993	0.999537	1.00045
eqtl-a-ENSG00000259207	Colon cancer	Colon cancer || id:ukb-b-20145	|| id:eqtl-a-ENSG00000259207	Inverse variance weighted	10	-3.15782e-05	0.000242919	0.896571	-0.0005077	0.000444544	0.999968	0.999492	1.00044
eqtl-a-ENSG00000259207	Colon cancer	Colon cancer || id:ukb-b-20145	|| id:eqtl-a-ENSG00000259207	Simple mode	10	-0.000252234	0.000536034	0.649153	-0.00130286	0.000798392	0.999748	0.998698	1.0008
eqtl-a-ENSG00000259207	Colon cancer	Colon cancer || id:ukb-b-20145	|| id:eqtl-a-ENSG00000259207	Weighted mode	10	-1.43528e-05	0.000219345	0.949258	-0.00044427	0.000415564	0.999986	0.999556	1.00042
eqtl-a-ENSG00000166402	Colon cancer	Colon cancer || id:ukb-b-20145	|| id:eqtl-a-ENSG00000166402	MR Egger	4	0.000534697	0.00228943	0.837062	-0.00395259	0.00502198	1.00053	0.996055	1.00503
eqtl-a-ENSG00000166402	Colon cancer	Colon cancer || id:ukb-b-20145	|| id:eqtl-a-ENSG00000166402	Weighted median	4	0.000581312	0.000811577	0.473822	-0.00100938	0.002172	1.00058	0.998991	1.00217
eqtl-a-ENSG00000166402	Colon cancer	Colon cancer || id:ukb-b-20145	|| id:eqtl-a-ENSG00000166402	Inverse variance weighted	4	0.000620569	0.000726598	0.393064	-0.000803563	0.0020447	1.00062	0.999197	1.00205
eqtl-a-ENSG00000166402	Colon cancer	Colon cancer || id:ukb-b-20145	|| id:eqtl-a-ENSG00000166402	Simple mode	4	0.000686323	0.00115459	0.594072	-0.00157668	0.00294932	1.00069	0.998425	1.00295
eqtl-a-ENSG00000166402	Colon cancer	Colon cancer || id:ukb-b-20145	|| id:eqtl-a-ENSG00000166402	Weighted mode	4	0.000560089	0.000875936	0.568029	-0.00115675	0.00227692	1.00056	0.998844	1.00228
eqtl-a-ENSG00000133687	Colon cancer	Colon cancer || id:ukb-b-20145	|| id:eqtl-a-ENSG00000133687	MR Egger	18	-8.15866e-05	0.000191657	0.676003	-0.000457234	0.00029406	0.999918	0.999543	1.00029
eqtl-a-ENSG00000133687	Colon cancer	Colon cancer || id:ukb-b-20145	|| id:eqtl-a-ENSG00000133687	Weighted median	18	-0.000131236	0.000156848	0.402754	-0.000438658	0.000176185	0.999869	0.999561	1.00018
eqtl-a-ENSG00000133687	Colon cancer	Colon cancer || id:ukb-b-20145	|| id:eqtl-a-ENSG00000133687	Inverse variance weighted	18	-0.000164255	0.000124528	0.187164	-0.00040833	7.98206e-05	0.999836	0.999592	1.00008
eqtl-a-ENSG00000133687	Colon cancer	Colon cancer || id:ukb-b-20145	|| id:eqtl-a-ENSG00000133687	Simple mode	18	-0.000443933	0.000268793	0.11697	-0.000970767	8.29016e-05	0.999556	0.99903	1.00008
eqtl-a-ENSG00000133687	Colon cancer	Colon cancer || id:ukb-b-20145	|| id:eqtl-a-ENSG00000133687	Weighted mode	18	-0.000160705	0.000150837	0.301586	-0.000456345	0.000134936	0.999839	0.999544	1.00013
eqtl-a-ENSG00000183023	Colon cancer	Colon cancer || id:ukb-b-20145	|| id:eqtl-a-ENSG00000183023	MR Egger	6	-0.000604277	0.000500201	0.293558	-0.00158467	0.000376116	0.999396	0.998417	1.00038
eqtl-a-ENSG00000183023	Colon cancer	Colon cancer || id:ukb-b-20145	|| id:eqtl-a-ENSG00000183023	Weighted median	6	-0.000267916	0.000364383	0.462182	-0.000982106	0.000446275	0.999732	0.999018	1.00045
eqtl-a-ENSG00000183023	Colon cancer	Colon cancer || id:ukb-b-20145	|| id:eqtl-a-ENSG00000183023	Inverse variance weighted	6	-0.000226368	0.000330168	0.492957	-0.000873497	0.000420762	0.999774	0.999127	1.00042
eqtl-a-ENSG00000183023	Colon cancer	Colon cancer || id:ukb-b-20145	|| id:eqtl-a-ENSG00000183023	Simple mode	6	0.000798937	0.000895506	0.413177	-0.000956255	0.00255413	1.0008	0.999044	1.00256
eqtl-a-ENSG00000183023	Colon cancer	Colon cancer || id:ukb-b-20145	|| id:eqtl-a-ENSG00000183023	Weighted mode	6	-0.000384689	0.000345109	0.315675	-0.0010611	0.000291724	0.999615	0.998939	1.00029
eqtl-a-ENSG00000152953	Colon cancer	Colon cancer || id:ukb-b-20145	|| id:eqtl-a-ENSG00000152953	MR Egger	3	-0.0109346	0.0132393	0.56051	-0.0368837	0.0150144	0.989125	0.963788	1.01513
eqtl-a-ENSG00000152953	Colon cancer	Colon cancer || id:ukb-b-20145	|| id:eqtl-a-ENSG00000152953	Weighted median	3	-0.00270226	0.00142117	0.0572452	-0.00548776	8.32326e-05	0.997301	0.994527	1.00008
eqtl-a-ENSG00000152953	Colon cancer	Colon cancer || id:ukb-b-20145	|| id:eqtl-a-ENSG00000152953	Inverse variance weighted	3	-0.00270895	0.00131116	0.0388223	-0.00527883	-0.000139069	0.997295	0.994735	0.999861
eqtl-a-ENSG00000152953	Colon cancer	Colon cancer || id:ukb-b-20145	|| id:eqtl-a-ENSG00000152953	Simple mode	3	-0.00283143	0.00210744	0.31124	-0.006962	0.00129915	0.997173	0.993062	1.0013
eqtl-a-ENSG00000152953	Colon cancer	Colon cancer || id:ukb-b-20145	|| id:eqtl-a-ENSG00000152953	Weighted mode	3	-0.00352844	0.00209403	0.23403	-0.00763274	0.000575864	0.996478	0.992396	1.00058
eqtl-a-ENSG00000143995	Colon cancer	Colon cancer || id:ukb-b-20145	|| id:eqtl-a-ENSG00000143995	MR Egger	13	2.13634e-05	0.00058156	0.971355	-0.00111849	0.00116122	1.00002	0.998882	1.00116
eqtl-a-ENSG00000143995	Colon cancer	Colon cancer || id:ukb-b-20145	|| id:eqtl-a-ENSG00000143995	Weighted median	13	-7.92121e-06	0.000380613	0.983396	-0.000753923	0.000738081	0.999992	0.999246	1.00074
eqtl-a-ENSG00000143995	Colon cancer	Colon cancer || id:ukb-b-20145	|| id:eqtl-a-ENSG00000143995	Inverse variance weighted	13	9.70189e-05	0.000292372	0.740014	-0.000476029	0.000670067	1.0001	0.999524	1.00067
eqtl-a-ENSG00000143995	Colon cancer	Colon cancer || id:ukb-b-20145	|| id:eqtl-a-ENSG00000143995	Simple mode	13	2.50072e-05	0.000655559	0.970198	-0.00125989	0.0013099	1.00003	0.998741	1.00131
eqtl-a-ENSG00000143995	Colon cancer	Colon cancer || id:ukb-b-20145	|| id:eqtl-a-ENSG00000143995	Weighted mode	13	2.50072e-05	0.000393366	0.950357	-0.000745989	0.000796004	1.00003	0.999254	1.0008
eqtl-a-ENSG00000173621	Colon cancer	Colon cancer || id:ukb-b-20145	|| id:eqtl-a-ENSG00000173621	MR Egger	8	0.000101219	0.000363214	0.789849	-0.000610681	0.000813118	1.0001	0.99939	1.00081
eqtl-a-ENSG00000173621	Colon cancer	Colon cancer || id:ukb-b-20145	|| id:eqtl-a-ENSG00000173621	Weighted median	8	7.5532e-05	0.00020279	0.709547	-0.000321936	0.000473	1.00008	0.999678	1.00047
eqtl-a-ENSG00000173621	Colon cancer	Colon cancer || id:ukb-b-20145	|| id:eqtl-a-ENSG00000173621	Inverse variance weighted	8	-2.65992e-05	0.000154952	0.863704	-0.000330305	0.000277107	0.999973	0.99967	1.00028
eqtl-a-ENSG00000173621	Colon cancer	Colon cancer || id:ukb-b-20145	|| id:eqtl-a-ENSG00000173621	Simple mode	8	0.000211595	0.000282947	0.47893	-0.000342981	0.000766171	1.00021	0.999657	1.00077
eqtl-a-ENSG00000173621	Colon cancer	Colon cancer || id:ukb-b-20145	|| id:eqtl-a-ENSG00000173621	Weighted mode	8	0.000154652	0.000237201	0.535223	-0.000310261	0.000619565	1.00015	0.99969	1.00062
eqtl-a-ENSG00000093010	Colon cancer	Colon cancer || id:ukb-b-20145	|| id:eqtl-a-ENSG00000093010	MR Egger	4	-0.000512103	0.000585687	0.474125	-0.00166005	0.000635844	0.999488	0.998341	1.00064
eqtl-a-ENSG00000093010	Colon cancer	Colon cancer || id:ukb-b-20145	|| id:eqtl-a-ENSG00000093010	Weighted median	4	-0.000473649	0.000312884	0.130072	-0.0010869	0.000139604	0.999526	0.998914	1.00014
eqtl-a-ENSG00000093010	Colon cancer	Colon cancer || id:ukb-b-20145	|| id:eqtl-a-ENSG00000093010	Inverse variance weighted	4	-0.000492213	0.000314045	0.117037	-0.00110774	0.000123315	0.999508	0.998893	1.00012
eqtl-a-ENSG00000093010	Colon cancer	Colon cancer || id:ukb-b-20145	|| id:eqtl-a-ENSG00000093010	Simple mode	4	0.000110387	0.000689512	0.882979	-0.00124106	0.00146183	1.00011	0.99876	1.00146
eqtl-a-ENSG00000093010	Colon cancer	Colon cancer || id:ukb-b-20145	|| id:eqtl-a-ENSG00000093010	Weighted mode	4	-0.000471978	0.000314475	0.230381	-0.00108835	0.000144392	0.999528	0.998912	1.00014
eqtl-a-ENSG00000115295	Colon cancer	Colon cancer || id:ukb-b-20145	|| id:eqtl-a-ENSG00000115295	MR Egger	5	-0.000614958	0.000687812	0.437157	-0.00196307	0.000733153	0.999385	0.998039	1.00073
eqtl-a-ENSG00000115295	Colon cancer	Colon cancer || id:ukb-b-20145	|| id:eqtl-a-ENSG00000115295	Weighted median	5	-8.86097e-05	0.00034915	0.79966	-0.000772944	0.000595725	0.999911	0.999227	1.0006
eqtl-a-ENSG00000115295	Colon cancer	Colon cancer || id:ukb-b-20145	|| id:eqtl-a-ENSG00000115295	Inverse variance weighted	5	-6.3723e-05	0.000328631	0.846251	-0.000707839	0.000580393	0.999936	0.999292	1.00058
eqtl-a-ENSG00000115295	Colon cancer	Colon cancer || id:ukb-b-20145	|| id:eqtl-a-ENSG00000115295	Simple mode	5	-0.00021051	0.000517481	0.704983	-0.00122477	0.000803753	0.99979	0.998776	1.0008
eqtl-a-ENSG00000115295	Colon cancer	Colon cancer || id:ukb-b-20145	|| id:eqtl-a-ENSG00000115295	Weighted mode	5	-0.000138485	0.000355554	0.71676	-0.000835371	0.0005584	0.999862	0.999165	1.00056
eqtl-a-ENSG00000118402	Colon cancer	Colon cancer || id:ukb-b-20145	|| id:eqtl-a-ENSG00000118402	MR Egger	19	0.000359416	0.000388002	0.367242	-0.000401067	0.0011199	1.00036	0.999599	1.00112
eqtl-a-ENSG00000118402	Colon cancer	Colon cancer || id:ukb-b-20145	|| id:eqtl-a-ENSG00000118402	Weighted median	19	0.000127682	0.000273831	0.641014	-0.000409026	0.00066439	1.00013	0.999591	1.00066
eqtl-a-ENSG00000118402	Colon cancer	Colon cancer || id:ukb-b-20145	|| id:eqtl-a-ENSG00000118402	Inverse variance weighted	19	-4.60836e-05	0.000225746	0.838245	-0.000488546	0.000396379	0.999954	0.999512	1.0004
eqtl-a-ENSG00000118402	Colon cancer	Colon cancer || id:ukb-b-20145	|| id:eqtl-a-ENSG00000118402	Simple mode	19	-7.05426e-06	0.000459387	0.987917	-0.000907452	0.000893344	0.999993	0.999093	1.00089
eqtl-a-ENSG00000118402	Colon cancer	Colon cancer || id:ukb-b-20145	|| id:eqtl-a-ENSG00000118402	Weighted mode	19	6.56242e-05	0.000248728	0.794901	-0.000421883	0.000553131	1.00007	0.999578	1.00055
eqtl-a-ENSG00000258429	Colon cancer	Colon cancer || id:ukb-b-20145	|| id:eqtl-a-ENSG00000258429	MR Egger	3	0.00216747	0.00198426	0.471925	-0.00172167	0.00605661	1.00217	0.99828	1.00607
eqtl-a-ENSG00000258429	Colon cancer	Colon cancer || id:ukb-b-20145	|| id:eqtl-a-ENSG00000258429	Weighted median	3	0.000708978	0.000376127	0.0594378	-2.82319e-05	0.00144619	1.00071	0.999972	1.00145
eqtl-a-ENSG00000258429	Colon cancer	Colon cancer || id:ukb-b-20145	|| id:eqtl-a-ENSG00000258429	Inverse variance weighted	3	0.000614288	0.00035262	0.0814963	-7.68467e-05	0.00130542	1.00061	0.999923	1.00131
eqtl-a-ENSG00000258429	Colon cancer	Colon cancer || id:ukb-b-20145	|| id:eqtl-a-ENSG00000258429	Simple mode	3	0.000725735	0.000498227	0.282523	-0.00025079	0.00170226	1.00073	0.999749	1.0017
eqtl-a-ENSG00000258429	Colon cancer	Colon cancer || id:ukb-b-20145	|| id:eqtl-a-ENSG00000258429	Weighted mode	3	0.000731878	0.000462772	0.254567	-0.000175156	0.00163891	1.00073	0.999825	1.00164
eqtl-a-ENSG00000158270	Colon cancer	Colon cancer || id:ukb-b-20145	|| id:eqtl-a-ENSG00000158270	MR Egger	8	-0.000307008	0.000609627	0.632494	-0.00150188	0.000887861	0.999693	0.998499	1.00089
eqtl-a-ENSG00000158270	Colon cancer	Colon cancer || id:ukb-b-20145	|| id:eqtl-a-ENSG00000158270	Weighted median	8	-0.000119329	0.000386475	0.757502	-0.000876821	0.000638162	0.999881	0.999124	1.00064
eqtl-a-ENSG00000158270	Colon cancer	Colon cancer || id:ukb-b-20145	|| id:eqtl-a-ENSG00000158270	Inverse variance weighted	8	-0.000204712	0.000327495	0.531916	-0.000846602	0.000437178	0.999795	0.999154	1.00044
eqtl-a-ENSG00000158270	Colon cancer	Colon cancer || id:ukb-b-20145	|| id:eqtl-a-ENSG00000158270	Simple mode	8	0.000479227	0.000772094	0.55447	-0.00103408	0.00199253	1.00048	0.998966	1.00199
eqtl-a-ENSG00000158270	Colon cancer	Colon cancer || id:ukb-b-20145	|| id:eqtl-a-ENSG00000158270	Weighted mode	8	-9.50875e-05	0.000406512	0.821748	-0.000891851	0.000701676	0.999905	0.999109	1.0007
eqtl-a-ENSG00000240972	Colon cancer	Colon cancer || id:ukb-b-20145	|| id:eqtl-a-ENSG00000240972	MR Egger	3	0.000318768	0.00142596	0.859988	-0.00247611	0.00311364	1.00032	0.997527	1.00312
eqtl-a-ENSG00000240972	Colon cancer	Colon cancer || id:ukb-b-20145	|| id:eqtl-a-ENSG00000240972	Weighted median	3	-0.00068575	0.000458667	0.13489	-0.00158474	0.000213236	0.999314	0.998417	1.00021
eqtl-a-ENSG00000240972	Colon cancer	Colon cancer || id:ukb-b-20145	|| id:eqtl-a-ENSG00000240972	Inverse variance weighted	3	-0.000755575	0.000429817	0.0787648	-0.00159802	8.68667e-05	0.999245	0.998403	1.00009
eqtl-a-ENSG00000240972	Colon cancer	Colon cancer || id:ukb-b-20145	|| id:eqtl-a-ENSG00000240972	Simple mode	3	-0.000683166	0.000590062	0.366531	-0.00183969	0.000473354	0.999317	0.998162	1.00047
eqtl-a-ENSG00000240972	Colon cancer	Colon cancer || id:ukb-b-20145	|| id:eqtl-a-ENSG00000240972	Weighted mode	3	-0.000652413	0.00048736	0.312557	-0.00160764	0.000302814	0.999348	0.998394	1.0003
eqtl-a-ENSG00000121297	Colon cancer	Colon cancer || id:ukb-b-20145	|| id:eqtl-a-ENSG00000121297	MR Egger	11	0.00128725	0.000608602	0.0635416	9.43925e-05	0.00248011	1.00129	1.00009	1.00248
eqtl-a-ENSG00000121297	Colon cancer	Colon cancer || id:ukb-b-20145	|| id:eqtl-a-ENSG00000121297	Weighted median	11	0.000559804	0.000407977	0.170018	-0.000239831	0.00135944	1.00056	0.99976	1.00136
eqtl-a-ENSG00000121297	Colon cancer	Colon cancer || id:ukb-b-20145	|| id:eqtl-a-ENSG00000121297	Inverse variance weighted	11	8.32714e-05	0.00034081	0.806972	-0.000584716	0.000751259	1.00008	0.999415	1.00075
eqtl-a-ENSG00000121297	Colon cancer	Colon cancer || id:ukb-b-20145	|| id:eqtl-a-ENSG00000121297	Simple mode	11	-0.000657862	0.000804071	0.432327	-0.00223384	0.000918118	0.999342	0.997769	1.00092
eqtl-a-ENSG00000121297	Colon cancer	Colon cancer || id:ukb-b-20145	|| id:eqtl-a-ENSG00000121297	Weighted mode	11	0.000542372	0.000410546	0.215899	-0.000262299	0.00134704	1.00054	0.999738	1.00135
eqtl-a-ENSG00000176978	Colon cancer	Colon cancer || id:ukb-b-20145	|| id:eqtl-a-ENSG00000176978	MR Egger	3	0.000542202	0.000680554	0.571727	-0.000791685	0.00187609	1.00054	0.999209	1.00188
eqtl-a-ENSG00000176978	Colon cancer	Colon cancer || id:ukb-b-20145	|| id:eqtl-a-ENSG00000176978	Weighted median	3	-0.000434391	0.000375754	0.24766	-0.00117087	0.000302087	0.999566	0.99883	1.0003
eqtl-a-ENSG00000176978	Colon cancer	Colon cancer || id:ukb-b-20145	|| id:eqtl-a-ENSG00000176978	Inverse variance weighted	3	-0.000562314	0.000519731	0.279282	-0.00158099	0.000456359	0.999438	0.99842	1.00046
eqtl-a-ENSG00000176978	Colon cancer	Colon cancer || id:ukb-b-20145	|| id:eqtl-a-ENSG00000176978	Simple mode	3	-0.00070661	0.000871624	0.502678	-0.00241499	0.00100177	0.999294	0.997588	1.001
eqtl-a-ENSG00000176978	Colon cancer	Colon cancer || id:ukb-b-20145	|| id:eqtl-a-ENSG00000176978	Weighted mode	3	-0.000373641	0.000363706	0.412279	-0.00108651	0.000339223	0.999626	0.998914	1.00034
eqtl-a-ENSG00000169122	Colon cancer	Colon cancer || id:ukb-b-20145	|| id:eqtl-a-ENSG00000169122	MR Egger	5	0.00338437	0.00410164	0.469791	-0.00465485	0.0114236	1.00339	0.995356	1.01149
eqtl-a-ENSG00000169122	Colon cancer	Colon cancer || id:ukb-b-20145	|| id:eqtl-a-ENSG00000169122	Weighted median	5	0.000901142	0.000560802	0.108081	-0.000198031	0.00200031	1.0009	0.999802	1.002
eqtl-a-ENSG00000169122	Colon cancer	Colon cancer || id:ukb-b-20145	|| id:eqtl-a-ENSG00000169122	Inverse variance weighted	5	0.00073181	0.000469553	0.119109	-0.000188513	0.00165213	1.00073	0.999812	1.00165
eqtl-a-ENSG00000169122	Colon cancer	Colon cancer || id:ukb-b-20145	|| id:eqtl-a-ENSG00000169122	Simple mode	5	0.00116298	0.000837835	0.237424	-0.000479178	0.00280514	1.00116	0.999521	1.00281
eqtl-a-ENSG00000169122	Colon cancer	Colon cancer || id:ukb-b-20145	|| id:eqtl-a-ENSG00000169122	Weighted mode	5	0.00118993	0.000820637	0.22066	-0.000418517	0.00279838	1.00119	0.999582	1.0028
eqtl-a-ENSG00000164330	Colon cancer	Colon cancer || id:ukb-b-20145	|| id:eqtl-a-ENSG00000164330	MR Egger	11	0.00729556	0.00349899	0.0667171	0.000437537	0.0141536	1.00732	1.00044	1.01425
eqtl-a-ENSG00000164330	Colon cancer	Colon cancer || id:ukb-b-20145	|| id:eqtl-a-ENSG00000164330	Weighted median	11	0.000830537	0.000690941	0.229349	-0.000523708	0.00218478	1.00083	0.999476	1.00219
eqtl-a-ENSG00000164330	Colon cancer	Colon cancer || id:ukb-b-20145	|| id:eqtl-a-ENSG00000164330	Inverse variance weighted	11	0.000596426	0.0005176	0.249202	-0.000418071	0.00161092	1.0006	0.999582	1.00161
eqtl-a-ENSG00000164330	Colon cancer	Colon cancer || id:ukb-b-20145	|| id:eqtl-a-ENSG00000164330	Simple mode	11	1.71525e-05	0.00125358	0.989352	-0.00243986	0.00247417	1.00002	0.997563	1.00248
eqtl-a-ENSG00000164330	Colon cancer	Colon cancer || id:ukb-b-20145	|| id:eqtl-a-ENSG00000164330	Weighted mode	11	0.00151454	0.00108956	0.19468	-0.000621006	0.00365008	1.00152	0.999379	1.00366
eqtl-a-ENSG00000132718	Colon cancer	Colon cancer || id:ukb-b-20145	|| id:eqtl-a-ENSG00000132718	MR Egger	19	-0.000215495	0.000309269	0.495354	-0.000821662	0.000390673	0.999785	0.999179	1.00039
eqtl-a-ENSG00000132718	Colon cancer	Colon cancer || id:ukb-b-20145	|| id:eqtl-a-ENSG00000132718	Weighted median	19	-0.00046752	0.000213976	0.028895	-0.000886913	-4.81267e-05	0.999533	0.999113	0.999952
eqtl-a-ENSG00000132718	Colon cancer	Colon cancer || id:ukb-b-20145	|| id:eqtl-a-ENSG00000132718	Inverse variance weighted	19	-0.00033689	0.000162176	0.037773	-0.000654755	-1.90248e-05	0.999663	0.999345	0.999981
eqtl-a-ENSG00000132718	Colon cancer	Colon cancer || id:ukb-b-20145	|| id:eqtl-a-ENSG00000132718	Simple mode	19	-0.000471015	0.000288396	0.119791	-0.00103627	9.42406e-05	0.999529	0.998964	1.00009
eqtl-a-ENSG00000132718	Colon cancer	Colon cancer || id:ukb-b-20145	|| id:eqtl-a-ENSG00000132718	Weighted mode	19	-0.000486951	0.000261567	0.0790607	-0.000999622	2.5721e-05	0.999513	0.999001	1.00003
eqtl-a-ENSG00000000971	Colon cancer	Colon cancer || id:ukb-b-20145	|| id:eqtl-a-ENSG00000000971	MR Egger	5	-3.41075e-05	0.00204358	0.987732	-0.00403952	0.00397131	0.999966	0.995969	1.00398
eqtl-a-ENSG00000000971	Colon cancer	Colon cancer || id:ukb-b-20145	|| id:eqtl-a-ENSG00000000971	Weighted median	5	0.000373514	0.000630386	0.553506	-0.000862044	0.00160907	1.00037	0.999138	1.00161
eqtl-a-ENSG00000000971	Colon cancer	Colon cancer || id:ukb-b-20145	|| id:eqtl-a-ENSG00000000971	Inverse variance weighted	5	0.000968024	0.00054424	0.0752935	-9.86858e-05	0.00203473	1.00097	0.999901	1.00204
eqtl-a-ENSG00000000971	Colon cancer	Colon cancer || id:ukb-b-20145	|| id:eqtl-a-ENSG00000000971	Simple mode	5	0.000382719	0.00086826	0.682141	-0.00131907	0.00208451	1.00038	0.998682	1.00209
eqtl-a-ENSG00000000971	Colon cancer	Colon cancer || id:ukb-b-20145	|| id:eqtl-a-ENSG00000000971	Weighted mode	5	0.000355221	0.000666486	0.622285	-0.000951092	0.00166153	1.00036	0.999049	1.00166
eqtl-a-ENSG00000143515	Colon cancer	Colon cancer || id:ukb-b-20145	|| id:eqtl-a-ENSG00000143515	MR Egger	5	-0.000542662	0.000685441	0.48636	-0.00188613	0.000800803	0.999457	0.998116	1.0008
eqtl-a-ENSG00000143515	Colon cancer	Colon cancer || id:ukb-b-20145	|| id:eqtl-a-ENSG00000143515	Weighted median	5	-0.000807475	0.000412543	0.0503106	-0.00161606	1.10808e-06	0.999193	0.998385	1
eqtl-a-ENSG00000143515	Colon cancer	Colon cancer || id:ukb-b-20145	|| id:eqtl-a-ENSG00000143515	Inverse variance weighted	5	-0.000797001	0.000392293	0.0421892	-0.0015659	-2.81073e-05	0.999203	0.998435	0.999972
eqtl-a-ENSG00000143515	Colon cancer	Colon cancer || id:ukb-b-20145	|| id:eqtl-a-ENSG00000143515	Simple mode	5	-0.00223195	0.00106008	0.103017	-0.00430971	-0.000154192	0.997771	0.9957	0.999846
eqtl-a-ENSG00000143515	Colon cancer	Colon cancer || id:ukb-b-20145	|| id:eqtl-a-ENSG00000143515	Weighted mode	5	-0.000702344	0.000413084	0.164308	-0.00151199	0.000107301	0.999298	0.998489	1.00011
eqtl-a-ENSG00000154188	Colon cancer	Colon cancer || id:ukb-b-20145	|| id:eqtl-a-ENSG00000154188	MR Egger	10	0.000485011	0.000268341	0.108313	-4.09364e-05	0.00101096	1.00049	0.999959	1.00101
eqtl-a-ENSG00000154188	Colon cancer	Colon cancer || id:ukb-b-20145	|| id:eqtl-a-ENSG00000154188	Weighted median	10	0.000184087	0.000179296	0.304552	-0.000167333	0.000535508	1.00018	0.999833	1.00054
eqtl-a-ENSG00000154188	Colon cancer	Colon cancer || id:ukb-b-20145	|| id:eqtl-a-ENSG00000154188	Inverse variance weighted	10	0.000116671	0.000152553	0.444394	-0.000182332	0.000415675	1.00012	0.999818	1.00042
eqtl-a-ENSG00000154188	Colon cancer	Colon cancer || id:ukb-b-20145	|| id:eqtl-a-ENSG00000154188	Simple mode	10	9.47434e-05	0.000240937	0.703303	-0.000377493	0.00056698	1.00009	0.999623	1.00057
eqtl-a-ENSG00000154188	Colon cancer	Colon cancer || id:ukb-b-20145	|| id:eqtl-a-ENSG00000154188	Weighted mode	10	0.000189278	0.000165057	0.281059	-0.000134233	0.000512789	1.00019	0.999866	1.00051
eqtl-a-ENSG00000171451	Colon cancer	Colon cancer || id:ukb-b-20145	|| id:eqtl-a-ENSG00000171451	MR Egger	4	0.000446802	0.00152465	0.797091	-0.00254151	0.00343511	1.00045	0.997462	1.00344
eqtl-a-ENSG00000171451	Colon cancer	Colon cancer || id:ukb-b-20145	|| id:eqtl-a-ENSG00000171451	Weighted median	4	-0.000768313	0.000668607	0.250504	-0.00207878	0.000542156	0.999232	0.997923	1.00054
eqtl-a-ENSG00000171451	Colon cancer	Colon cancer || id:ukb-b-20145	|| id:eqtl-a-ENSG00000171451	Inverse variance weighted	4	-0.00112106	0.000610471	0.0663007	-0.00231758	7.54632e-05	0.99888	0.997685	1.00008
eqtl-a-ENSG00000171451	Colon cancer	Colon cancer || id:ukb-b-20145	|| id:eqtl-a-ENSG00000171451	Simple mode	4	-0.00280711	0.000981376	0.0645568	-0.00473061	-0.000883612	0.997197	0.995281	0.999117
eqtl-a-ENSG00000171451	Colon cancer	Colon cancer || id:ukb-b-20145	|| id:eqtl-a-ENSG00000171451	Weighted mode	4	-0.000737881	0.000709006	0.374502	-0.00212753	0.00065177	0.999262	0.997875	1.00065
eqtl-a-ENSG00000131711	Colon cancer	Colon cancer || id:ukb-b-20145	|| id:eqtl-a-ENSG00000131711	MR Egger	3	-0.00310074	0.00513734	0.65429	-0.0131699	0.00696845	0.996904	0.986916	1.00699
eqtl-a-ENSG00000131711	Colon cancer	Colon cancer || id:ukb-b-20145	|| id:eqtl-a-ENSG00000131711	Weighted median	3	0.000170627	0.00104056	0.86975	-0.00186887	0.00221012	1.00017	0.998133	1.00221
eqtl-a-ENSG00000131711	Colon cancer	Colon cancer || id:ukb-b-20145	|| id:eqtl-a-ENSG00000131711	Inverse variance weighted	3	0.00039462	0.000894035	0.658929	-0.00135769	0.00214693	1.00039	0.998643	1.00215
eqtl-a-ENSG00000131711	Colon cancer	Colon cancer || id:ukb-b-20145	|| id:eqtl-a-ENSG00000131711	Simple mode	3	5.61436e-05	0.00125943	0.968494	-0.00241234	0.00252463	1.00006	0.997591	1.00253
eqtl-a-ENSG00000131711	Colon cancer	Colon cancer || id:ukb-b-20145	|| id:eqtl-a-ENSG00000131711	Weighted mode	3	7.65539e-05	0.00116357	0.953528	-0.00220403	0.00235714	1.00008	0.997798	1.00236
eqtl-a-ENSG00000173068	Colon cancer	Colon cancer || id:ukb-b-20145	|| id:eqtl-a-ENSG00000173068	MR Egger	6	0.000215093	0.000524407	0.702702	-0.000812744	0.00124293	1.00022	0.999188	1.00124
eqtl-a-ENSG00000173068	Colon cancer	Colon cancer || id:ukb-b-20145	|| id:eqtl-a-ENSG00000173068	Weighted median	6	0.000162391	0.000332855	0.62564	-0.000490005	0.000814786	1.00016	0.99951	1.00082
eqtl-a-ENSG00000173068	Colon cancer	Colon cancer || id:ukb-b-20145	|| id:eqtl-a-ENSG00000173068	Inverse variance weighted	6	0.000153139	0.000317363	0.629426	-0.000468893	0.000775171	1.00015	0.999531	1.00078
eqtl-a-ENSG00000173068	Colon cancer	Colon cancer || id:ukb-b-20145	|| id:eqtl-a-ENSG00000173068	Simple mode	6	-0.000183727	0.000668399	0.794408	-0.00149379	0.00112634	0.999816	0.998507	1.00113
eqtl-a-ENSG00000173068	Colon cancer	Colon cancer || id:ukb-b-20145	|| id:eqtl-a-ENSG00000173068	Weighted mode	6	0.000147225	0.000335288	0.678917	-0.000509941	0.00080439	1.00015	0.99949	1.0008
eqtl-a-ENSG00000169554	Colon cancer	Colon cancer || id:ukb-b-20145	|| id:eqtl-a-ENSG00000169554	MR Egger	5	0.00596651	0.00498972	0.317688	-0.00381335	0.0157464	1.00598	0.996194	1.01587
eqtl-a-ENSG00000169554	Colon cancer	Colon cancer || id:ukb-b-20145	|| id:eqtl-a-ENSG00000169554	Weighted median	5	-0.000474511	0.000962009	0.621836	-0.00236005	0.00141103	0.999526	0.997643	1.00141
eqtl-a-ENSG00000169554	Colon cancer	Colon cancer || id:ukb-b-20145	|| id:eqtl-a-ENSG00000169554	Inverse variance weighted	5	-0.000449297	0.000785215	0.567189	-0.00198832	0.00108972	0.999551	0.998014	1.00109
eqtl-a-ENSG00000169554	Colon cancer	Colon cancer || id:ukb-b-20145	|| id:eqtl-a-ENSG00000169554	Simple mode	5	-0.001032	0.00140455	0.503238	-0.00378491	0.00172091	0.998969	0.996222	1.00172
eqtl-a-ENSG00000169554	Colon cancer	Colon cancer || id:ukb-b-20145	|| id:eqtl-a-ENSG00000169554	Weighted mode	5	-0.000490337	0.00127535	0.720195	-0.00299003	0.00200935	0.99951	0.997014	1.00201
