# Supplementary material for: Identification and Validation of Mitophagy‐Related Biomarkers in Colorectal Cancer: An Integrated Analysis of Single‐Cell Transcriptome and Mendelian Randomization
Source: Genet Res (Camb). 2026 May 11;2026:5579542. doi: 10.1155/genr/5579542 (PMC13158581; doi:10.1155/genr/5579542)
Supplement: Supplementary file 12 — Supporting Information 12 Supporting Table S2: The result of MR Steiger filtering. [file GENR-2026-5579542-s006.xlsx]

## Sheet: Sheet1
eaf.exposure	eaf.outcome	remove	palindromic	ambiguous	id.outcome	chr.outcome	pos.outcome	se.outcome	pval.outcome	samplesize.outcome	ncase.outcome	ncontrol.outcome	outcome	mr_keep.outcome	pval_origin.outcome	chr.exposure	pos.exposure	se.exposure	pval.exposure	samplesize.exposure	ncase.exposure	ncontrol.exposure	exposure	mr_keep.exposure	pval_origin.exposure	id.exposure	id	rsid	pval	action	mr_keep	units.outcome	units.exposure	rsq.exposure	effective_n.exposure	rsq.outcome	effective_n.outcome	steiger_dir	steiger_pval
0.380678	0.416359	FALSE	FALSE	FALSE	Colon cancer	12	112072424	0.000119487	0.41	462933	1494	461439	Colon cancer || id:ukb-b-20145	TRUE	reported	12	112072424	0.0122221	1.18577e-19	30971	NA	NA	|| id:eqtl-a-ENSG00000058668	TRUE	reported	eqtl-a-ENSG00000058668	eqtl-a-ENSG00000058668	rs11065987	1.18577e-19	2	TRUE	NA	NA	0.00264949	30971	1.46936e-06	462933	TRUE	1.02782e-17
0.400736	0.426529	FALSE	FALSE	FALSE	Colon cancer	12	112871372	0.000119145	0.31	462933	1494	461439	Colon cancer || id:ukb-b-20145	TRUE	reported	12	112871372	0.0121164	2.44399e-16	30971	NA	NA	|| id:eqtl-a-ENSG00000058668	TRUE	reported	eqtl-a-ENSG00000058668	eqtl-a-ENSG00000058668	rs11066301	2.44399e-16	2	TRUE	NA	NA	0.00216535	30971	2.26855e-06	462933	TRUE	1.62791e-14
0.421923	0.442484	FALSE	FALSE	FALSE	Colon cancer	12	111708458	0.000120754	0.760001	462933	1494	461439	Colon cancer || id:ukb-b-20145	TRUE	reported	12	111708458	0.0120302	1.80219e-12	31026	NA	NA	|| id:eqtl-a-ENSG00000058668	TRUE	reported	eqtl-a-ENSG00000058668	eqtl-a-ENSG00000058668	rs1265564	1.80219e-12	2	TRUE	NA	NA	0.00159895	31026	1.94058e-07	462933	TRUE	1.51141e-11
0.408694	0.429562	FALSE	FALSE	FALSE	Colon cancer	12	112486818	0.000118979	0.450001	462933	1494	461439	Colon cancer || id:ukb-b-20145	TRUE	reported	12	112486818	0.0120766	2.91273e-17	30971	NA	NA	|| id:eqtl-a-ENSG00000058668	TRUE	reported	eqtl-a-ENSG00000058668	eqtl-a-ENSG00000058668	rs17696736	2.91273e-17	2	TRUE	NA	NA	0.00230025	30971	1.24085e-06	462933	TRUE	1.37543e-15
0.306306	0.316213	FALSE	FALSE	FALSE	Colon cancer	12	113100994	0.000126636	0.13	462933	1494	461439	Colon cancer || id:ukb-b-20145	TRUE	reported	12	113100994	0.0129009	1.1353e-06	31470	NA	NA	|| id:eqtl-a-ENSG00000058668	TRUE	reported	eqtl-a-ENSG00000058668	eqtl-a-ENSG00000058668	rs17824620	1.1353e-06	2	TRUE	NA	NA	0.000752122	31470	4.90226e-06	462933	TRUE	1.50033e-05
0.531061	0.50423	FALSE	TRUE	TRUE	Colon cancer	12	111904371	0.000117903	0.48	462933	1494	461439	Colon cancer || id:ukb-b-20145	TRUE	reported	12	111904371	0.0118917	9.54553e-20	28203	NA	NA	|| id:eqtl-a-ENSG00000058668	TRUE	reported	eqtl-a-ENSG00000058668	eqtl-a-ENSG00000058668	rs4766578	9.54553e-20	2	FALSE	NA	NA	0.00292402	28203	1.05541e-06	462933	TRUE	4.83614e-18
0.55121	0.551073	FALSE	FALSE	FALSE	Colon cancer	19	12660394	0.000119183	0.93	462933	1494	461439	Colon cancer || id:ukb-b-20145	TRUE	reported	19	12660394	0.0119428	7.54571e-14	31017	NA	NA	|| id:eqtl-a-ENSG00000104889	TRUE	reported	eqtl-a-ENSG00000104889	eqtl-a-ENSG00000104889	rs17638989	7.54571e-14	2	TRUE	NA	NA	0.00179967	31017	1.83084e-08	462933	TRUE	5.43837e-13
0.280764	0.272583	FALSE	FALSE	FALSE	Colon cancer	19	12526697	0.000132428	0.649999	462933	1494	461439	Colon cancer || id:ukb-b-20145	TRUE	reported	19	12526697	0.01323	2.4498e-08	31567	NA	NA	|| id:eqtl-a-ENSG00000104889	TRUE	reported	eqtl-a-ENSG00000104889	eqtl-a-ENSG00000104889	rs4522517	2.4498e-08	2	TRUE	NA	NA	0.000984322	31567	4.5368e-07	462933	TRUE	1.29801e-07
0.345358	0.354521	FALSE	FALSE	FALSE	Colon cancer	19	12774862	0.000124235	0.36	462933	1494	461439	Colon cancer || id:ukb-b-20145	TRUE	reported	19	12774862	0.0124594	2.12912e-30	24161	NA	NA	|| id:eqtl-a-ENSG00000104889	TRUE	reported	eqtl-a-ENSG00000104889	eqtl-a-ENSG00000104889	rs8104821	2.12912e-30	2	TRUE	NA	NA	0.00540563	24161	1.84746e-06	462933	TRUE	6.30424e-28
0.403487	0.397371	FALSE	TRUE	FALSE	Colon cancer	19	12876964	0.000120283	0.66	462933	1494	461439	Colon cancer || id:ukb-b-20145	TRUE	reported	19	12876964	0.012011	5.82103e-64	22166	NA	NA	|| id:eqtl-a-ENSG00000104889	TRUE	reported	eqtl-a-ENSG00000104889	eqtl-a-ENSG00000104889	rs897804	5.82103e-64	2	TRUE	NA	NA	0.0126999	22166	4.05855e-07	462933	TRUE	3.31599e-60
0.349356	0.378638	FALSE	FALSE	FALSE	Colon cancer	3	52876639	0.000122251	0.94	462933	1494	461439	Colon cancer || id:ukb-b-20145	TRUE	reported	3	52876639	0.0124171	7.67185e-35	14262	NA	NA	|| id:eqtl-a-ENSG00000163931	TRUE	reported	eqtl-a-ENSG00000163931	eqtl-a-ENSG00000163931	rs12638195	7.67185e-35	2	TRUE	NA	NA	0.0105204	14262	1.19774e-08	462933	TRUE	1.14711e-33
0.271036	0.25083	FALSE	FALSE	FALSE	Colon cancer	5	154353012	0.000136318	0.24	462933	1494	461439	Colon cancer || id:ukb-b-20145	TRUE	reported	5	154353012	0.0133692	3.78617e-11	14263	NA	NA	|| id:eqtl-a-ENSG00000163931	TRUE	reported	eqtl-a-ENSG00000163931	eqtl-a-ENSG00000163931	rs13165424	3.78617e-11	2	TRUE	NA	NA	0.00305643	14263	2.96251e-06	462933	TRUE	2.85098e-10
0.53773	0.534051	FALSE	TRUE	TRUE	Colon cancer	3	53456042	0.000118618	0.67	462933	1494	461439	Colon cancer || id:ukb-b-20145	TRUE	reported	3	53456042	0.0115364	1e-200	14260	NA	NA	|| id:eqtl-a-ENSG00000163931	TRUE	reported	eqtl-a-ENSG00000163931	eqtl-a-ENSG00000163931	rs483958	1e-200	2	FALSE	NA	NA	0.0654618	14260	3.82269e-07	462933	TRUE	5.53901e-207
0.433653	0.448339	FALSE	FALSE	FALSE	Colon cancer	19	41917260	0.000118621	0.74	462933	1494	461439	Colon cancer || id:ukb-b-20145	TRUE	reported	19	41917260	0.0119959	1.18269e-08	31346	NA	NA	|| id:eqtl-a-ENSG00000077348	TRUE	reported	eqtl-a-ENSG00000077348	eqtl-a-ENSG00000077348	rs11879090	1.18269e-08	2	TRUE	NA	NA	0.00103621	31346	2.34824e-07	462933	TRUE	5.50487e-08
0.310669	0.339277	FALSE	FALSE	FALSE	Colon cancer	16	88858246	0.000127185	0.3	462933	1494	461439	Colon cancer || id:ukb-b-20145	TRUE	reported	16	88858246	0.0128451	2.6007e-09	23989	NA	NA	|| id:eqtl-a-ENSG00000167513	TRUE	reported	eqtl-a-ENSG00000167513	eqtl-a-ENSG00000167513	rs2926775	2.6007e-09	2	TRUE	NA	NA	0.0014762	23989	2.34382e-06	462933	TRUE	2.49349e-08
0.676521	0.684624	FALSE	FALSE	FALSE	Colon cancer	3	50329826	0.00012695	0.032	462933	1494	461439	Colon cancer || id:ukb-b-20145	TRUE	reported	3	50329826	0.0126669	5.92789e-29	28810	NA	NA	|| id:eqtl-a-ENSG00000214706	TRUE	reported	eqtl-a-ENSG00000214706	eqtl-a-ENSG00000214706	rs1076872	5.92789e-29	2	TRUE	NA	NA	0.00430993	28810	9.90877e-06	462933	TRUE	6.45516e-25
0.536183	0.530063	FALSE	FALSE	FALSE	Colon cancer	3	49610957	0.000118017	0.83	462933	1494	461439	Colon cancer || id:ukb-b-20145	TRUE	reported	3	49610957	0.0119259	4.31917e-06	31351	NA	NA	|| id:eqtl-a-ENSG00000214706	TRUE	reported	eqtl-a-ENSG00000214706	eqtl-a-ENSG00000214706	rs11720458	4.31917e-06	2	TRUE	NA	NA	0.000673174	31351	9.64217e-08	462933	TRUE	1.11541e-05
0.273144	0.262414	FALSE	FALSE	FALSE	Colon cancer	3	50471408	0.000134714	0.19	462933	1494	461439	Colon cancer || id:ukb-b-20145	TRUE	reported	3	50471408	0.0133071	4.50194e-25	31466	NA	NA	|| id:eqtl-a-ENSG00000214706	TRUE	reported	eqtl-a-ENSG00000214706	eqtl-a-ENSG00000214706	rs11917680	4.50194e-25	2	TRUE	NA	NA	0.00338846	31466	3.67389e-06	462933	TRUE	3.90246e-22
0.337611	0.334547	FALSE	FALSE	FALSE	Colon cancer	1	248039451	0.000124798	0.97	462933	1494	461439	Colon cancer || id:ukb-b-20145	TRUE	reported	1	248039451	0.0125764	4.3944e-06	31470	NA	NA	|| id:eqtl-a-ENSG00000214706	TRUE	reported	eqtl-a-ENSG00000214706	eqtl-a-ENSG00000214706	rs3811444	4.3944e-06	2	TRUE	NA	NA	0.000669525	31470	2.8916e-09	462933	TRUE	9.28136e-06
0.543589	0.530217	FALSE	TRUE	TRUE	Colon cancer	3	49711314	0.000118	0.709999	462933	1494	461439	Colon cancer || id:ukb-b-20145	TRUE	reported	3	49711314	0.0119367	6.61973e-08	31267	NA	NA	|| id:eqtl-a-ENSG00000214706	TRUE	reported	eqtl-a-ENSG00000214706	eqtl-a-ENSG00000214706	rs4855883	6.61973e-08	2	FALSE	NA	NA	0.000932246	31267	2.88849e-07	462933	TRUE	2.82486e-07
0.436025	0.439537	FALSE	TRUE	TRUE	Colon cancer	16	78926616	0.000118858	0.0790005	462933	1494	461439	Colon cancer || id:ukb-b-20145	TRUE	reported	16	78926616	0.011985	2.04659e-10	31562	NA	NA	|| id:eqtl-a-ENSG00000178573	TRUE	reported	eqtl-a-ENSG00000178573	eqtl-a-ENSG00000178573	rs11647676	2.04659e-10	2	FALSE	NA	NA	0.00127911	31562	6.65437e-06	462933	TRUE	1.15212e-08
0.427726	0.418433	FALSE	FALSE	FALSE	Colon cancer	16	28340945	0.000119625	0.780001	462933	1494	461439	Colon cancer || id:ukb-b-20145	TRUE	reported	16	28340945	0.0120196	9.14492e-07	27039	NA	NA	|| id:eqtl-a-ENSG00000178573	TRUE	reported	eqtl-a-ENSG00000178573	eqtl-a-ENSG00000178573	rs12598357	9.14492e-07	2	TRUE	NA	NA	0.00089051	27039	1.62661e-07	462933	TRUE	2.52161e-06
0.412613	0.396461	FALSE	FALSE	FALSE	Colon cancer	12	6446777	0.000120576	0.69	462933	1494	461439	Colon cancer || id:ukb-b-20145	TRUE	reported	12	6446777	0.0120787	4.45533e-07	26609	NA	NA	|| id:eqtl-a-ENSG00000178573	TRUE	reported	eqtl-a-ENSG00000178573	eqtl-a-ENSG00000178573	rs1860545	4.45533e-07	2	TRUE	NA	NA	0.000957036	26609	3.41047e-07	462933	TRUE	1.46486e-06
0.674619	0.687378	FALSE	FALSE	FALSE	Colon cancer	16	79628802	0.000130353	0.86	462933	1494	461439	Colon cancer || id:ukb-b-20145	TRUE	reported	16	79628802	0.0126289	3.29534e-38	31355	NA	NA	|| id:eqtl-a-ENSG00000178573	TRUE	reported	eqtl-a-ENSG00000178573	eqtl-a-ENSG00000178573	rs30413	3.29534e-38	2	TRUE	NA	NA	0.00529923	31355	6.31379e-08	462933	TRUE	1.34427e-35
0.421923	0.442484	FALSE	FALSE	FALSE	Colon cancer	12	111708458	0.000120754	0.760001	462933	1494	461439	Colon cancer || id:ukb-b-20145	TRUE	reported	12	111708458	0.0120407	5.59204e-07	31240	NA	NA	|| id:eqtl-a-ENSG00000152217	TRUE	reported	eqtl-a-ENSG00000152217	eqtl-a-ENSG00000152217	rs1265564	5.59204e-07	2	TRUE	NA	NA	0.000801197	31240	1.94058e-07	462933	TRUE	1.86118e-06
0.451707	0.475361	FALSE	FALSE	FALSE	Colon cancer	17	37912377	0.00011814	0.17	462933	1494	461439	Colon cancer || id:ukb-b-20145	TRUE	reported	17	37912377	0.0119472	7.39095e-08	31684	NA	NA	|| id:eqtl-a-ENSG00000152217	TRUE	reported	eqtl-a-ENSG00000152217	eqtl-a-ENSG00000152217	rs12946510	7.39095e-08	2	TRUE	NA	NA	0.000913193	31684	4.10534e-06	462933	TRUE	1.19589e-06
0.539991	0.516535	FALSE	FALSE	FALSE	Colon cancer	12	112007756	0.000117862	0.69	462933	1494	461439	Colon cancer || id:ukb-b-20145	TRUE	reported	12	112007756	0.0119302	1.69141e-07	28418	NA	NA	|| id:eqtl-a-ENSG00000152217	TRUE	reported	eqtl-a-ENSG00000152217	eqtl-a-ENSG00000152217	rs653178	1.69141e-07	2	TRUE	NA	NA	0.000961846	28418	3.45247e-07	462933	TRUE	6.35972e-07
0.537476	0.517542	FALSE	TRUE	TRUE	Colon cancer	12	111865049	0.000118726	0.57	462933	1494	461439	Colon cancer || id:ukb-b-20145	TRUE	reported	12	111865049	0.0119245	4.671e-08	28418	NA	NA	|| id:eqtl-a-ENSG00000152217	TRUE	reported	eqtl-a-ENSG00000152217	eqtl-a-ENSG00000152217	rs7310615	4.671e-08	2	FALSE	NA	NA	0.00104935	28418	7.00376e-07	462933	TRUE	2.40175e-07
0.511646	0.499266	FALSE	FALSE	FALSE	Colon cancer	17	38074031	0.000117996	0.38	462933	1494	461439	Colon cancer || id:ukb-b-20145	TRUE	reported	17	38074031	0.0118935	2.04682e-08	31569	NA	NA	|| id:eqtl-a-ENSG00000152217	TRUE	reported	eqtl-a-ENSG00000152217	eqtl-a-ENSG00000152217	rs9303280	2.04682e-08	2	TRUE	NA	NA	0.000995218	31569	1.65138e-06	462933	TRUE	1.95082e-07
0.23975	0.261248	FALSE	FALSE	FALSE	Colon cancer	22	41215672	0.000134131	0.4	462933	1494	461439	Colon cancer || id:ukb-b-20145	TRUE	reported	22	41215672	0.0139213	3.0621e-10	31684	NA	NA	|| id:eqtl-a-ENSG00000100401	TRUE	reported	eqtl-a-ENSG00000100401	eqtl-a-ENSG00000100401	rs13054099	3.0621e-10	2	TRUE	NA	NA	0.00124944	31684	1.52468e-06	462933	TRUE	4.18714e-09
0.609888	0.630417	FALSE	FALSE	FALSE	Colon cancer	22	41594611	0.000122087	0.0569994	462933	1494	461439	Colon cancer || id:ukb-b-20145	TRUE	reported	22	41594611	0.0121583	7.71436e-24	31684	NA	NA	|| id:eqtl-a-ENSG00000100401	TRUE	reported	eqtl-a-ENSG00000100401	eqtl-a-ENSG00000100401	rs2038209	7.71436e-24	2	TRUE	NA	NA	0.00318873	31684	7.84944e-06	462933	TRUE	2.21019e-20
0.220401	0.248762	FALSE	FALSE	FALSE	Colon cancer	22	41359786	0.000137089	0.44	462933	1494	461439	Colon cancer || id:ukb-b-20145	TRUE	reported	22	41359786	0.0143417	1.1364e-08	30152	NA	NA	|| id:eqtl-a-ENSG00000100401	TRUE	reported	eqtl-a-ENSG00000100401	eqtl-a-ENSG00000100401	rs2413631	1.1364e-08	2	TRUE	NA	NA	0.00107978	30152	1.31007e-06	462933	TRUE	9.40458e-08
0.464197	0.435295	FALSE	FALSE	FALSE	Colon cancer	22	41700361	0.000118916	0.0879995	462933	1494	461439	Colon cancer || id:ukb-b-20145	TRUE	reported	22	41700361	0.0118616	1.52265e-39	31567	NA	NA	|| id:eqtl-a-ENSG00000100401	TRUE	reported	eqtl-a-ENSG00000100401	eqtl-a-ENSG00000100401	rs55658582	1.52265e-39	2	TRUE	NA	NA	0.0054554	31567	6.28937e-06	462933	TRUE	1.04253e-34
0.637541	0.633836	FALSE	TRUE	FALSE	Colon cancer	22	41490680	0.00012243	0.0729995	462933	1494	461439	Colon cancer || id:ukb-b-20145	TRUE	reported	22	41490680	0.0123392	1.09522e-22	31569	NA	NA	|| id:eqtl-a-ENSG00000100401	TRUE	reported	eqtl-a-ENSG00000100401	eqtl-a-ENSG00000100401	rs766314	1.09522e-22	2	TRUE	NA	NA	0.00303503	31569	6.95375e-06	462933	TRUE	1.76969e-19
0.787579	0.760629	FALSE	FALSE	FALSE	Colon cancer	22	41085969	0.00013996	0.99	462933	1494	461439	Colon cancer || id:ukb-b-20145	TRUE	reported	22	41085969	0.0145399	2.85483e-06	31346	NA	NA	|| id:eqtl-a-ENSG00000100401	TRUE	reported	eqtl-a-ENSG00000100401	eqtl-a-ENSG00000100401	rs80533	2.85483e-06	2	TRUE	NA	NA	0.000698588	31346	1.43476e-10	462933	TRUE	5.9683e-06
0.722199	0.726457	FALSE	FALSE	FALSE	Colon cancer	22	41854446	0.00013278	0.88	462933	1494	461439	Colon cancer || id:ukb-b-20145	TRUE	reported	22	41854446	0.0132732	2.96647e-08	31558	NA	NA	|| id:eqtl-a-ENSG00000100401	TRUE	reported	eqtl-a-ENSG00000100401	eqtl-a-ENSG00000100401	rs9607805	2.96647e-08	2	TRUE	NA	NA	0.000972789	31558	4.6588e-08	462933	TRUE	1.00743e-07
0.43892	0.449124	FALSE	FALSE	FALSE	Colon cancer	16	88778831	0.000118416	0.760001	462933	1494	461439	Colon cancer || id:ukb-b-20145	TRUE	reported	16	88778831	0.0117529	6.95024e-129	18491	NA	NA	|| id:eqtl-a-ENSG00000174177	TRUE	reported	eqtl-a-ENSG00000174177	eqtl-a-ENSG00000174177	rs7201610	6.95024e-129	2	TRUE	NA	NA	0.0305871	18491	1.93264e-07	462933	TRUE	3.83361e-122
0.542261	0.565841	FALSE	TRUE	TRUE	Colon cancer	6	30069982	0.000118912	0.025	462933	1494	461439	Colon cancer || id:ukb-b-20145	TRUE	reported	6	30069982	0.0119279	4.51232e-11	28060	NA	NA	|| id:eqtl-a-ENSG00000102977	TRUE	reported	eqtl-a-ENSG00000102977	eqtl-a-ENSG00000102977	rs1111180	4.51232e-11	2	FALSE	NA	NA	0.00154359	28060	1.08108e-05	462933	TRUE	4.66711e-09
0.335942	0.326162	FALSE	FALSE	FALSE	Colon cancer	6	29923838	0.00012606	0.56	462933	1494	461439	Colon cancer || id:ukb-b-20145	TRUE	reported	6	29923838	0.0125713	2.65583e-16	29278	NA	NA	|| id:eqtl-a-ENSG00000102977	TRUE	reported	eqtl-a-ENSG00000102977	eqtl-a-ENSG00000102977	rs2571391	2.65583e-16	2	TRUE	NA	NA	0.00228478	29278	7.38673e-07	462933	TRUE	6.44445e-15
0.5911	0.583108	FALSE	FALSE	FALSE	Colon cancer	7	94165229	0.000119561	0.27	462933	1494	461439	Colon cancer || id:ukb-b-20145	TRUE	reported	7	94165229	0.0116907	1e-200	31568	NA	NA	|| id:eqtl-a-ENSG00000127990	TRUE	reported	eqtl-a-ENSG00000127990	eqtl-a-ENSG00000127990	rs10266343	1e-200	2	TRUE	NA	NA	0.031334	31568	2.66534e-06	462933	TRUE	6.07735e-204
0.418831	0.438592	FALSE	FALSE	FALSE	Colon cancer	12	112059557	0.000118975	0.22	462933	1494	461439	Colon cancer || id:ukb-b-20145	TRUE	reported	12	112059557	0.0120542	2.99447e-06	28418	NA	NA	|| id:eqtl-a-ENSG00000127990	TRUE	reported	eqtl-a-ENSG00000127990	eqtl-a-ENSG00000127990	rs11065979	2.99447e-06	2	TRUE	NA	NA	0.000767227	28418	3.27933e-06	462933	TRUE	2.26559e-05
0.549017	0.539354	FALSE	FALSE	FALSE	Colon cancer	7	94481182	0.000118441	0.14	462933	1494	461439	Colon cancer || id:ukb-b-20145	TRUE	reported	7	94481182	0.0118481	8.9002e-61	31566	NA	NA	|| id:eqtl-a-ENSG00000127990	TRUE	reported	eqtl-a-ENSG00000127990	eqtl-a-ENSG00000127990	rs11769571	8.9002e-61	2	TRUE	NA	NA	0.00849652	31566	4.62872e-06	462933	TRUE	2.53651e-54
0.379781	0.388805	FALSE	FALSE	FALSE	Colon cancer	7	94781476	0.000122302	0.0379997	462933	1494	461439	Colon cancer || id:ukb-b-20145	TRUE	reported	7	94781476	0.0122325	3.56451e-17	31560	NA	NA	|| id:eqtl-a-ENSG00000127990	TRUE	reported	eqtl-a-ENSG00000127990	eqtl-a-ENSG00000127990	rs1964201	3.56451e-17	2	TRUE	NA	NA	0.00224482	31560	9.28491e-06	462933	TRUE	2.42128e-14
0.3284	0.327508	FALSE	FALSE	FALSE	Colon cancer	19	16442019	0.000125978	0.67	462933	1494	461439	Colon cancer || id:ukb-b-20145	TRUE	reported	19	16442019	0.0126624	8.4188e-07	22704	NA	NA	|| id:eqtl-a-ENSG00000127990	TRUE	reported	eqtl-a-ENSG00000127990	eqtl-a-ENSG00000127990	rs55908509	8.4188e-07	2	TRUE	NA	NA	0.00106751	22704	4.04629e-07	462933	TRUE	2.42362e-06
0.444516	0.453889	FALSE	FALSE	FALSE	Colon cancer	7	94658404	0.000118823	0.41	462933	1494	461439	Colon cancer || id:ukb-b-20145	TRUE	reported	7	94658404	0.0119282	3.04018e-27	31569	NA	NA	|| id:eqtl-a-ENSG00000127990	TRUE	reported	eqtl-a-ENSG00000127990	eqtl-a-ENSG00000127990	rs6955964	3.04018e-27	2	TRUE	NA	NA	0.00368911	31569	1.44073e-06	462933	TRUE	1.21259e-24
0.386616	0.391866	FALSE	FALSE	FALSE	Colon cancer	7	94380509	0.000120787	0.5	462933	1494	461439	Colon cancer || id:ukb-b-20145	TRUE	reported	7	94380509	0.0119876	3.3266e-123	31569	NA	NA	|| id:eqtl-a-ENSG00000127990	TRUE	reported	eqtl-a-ENSG00000127990	eqtl-a-ENSG00000127990	rs6958034	3.3266e-123	2	TRUE	NA	NA	0.0173463	31569	9.95079e-07	462933	TRUE	4.18699e-113
0.597636	0.593236	FALSE	FALSE	FALSE	Colon cancer	7	94064641	0.000120947	0.450001	462933	1494	461439	Colon cancer || id:ukb-b-20145	TRUE	reported	7	94064641	0.01176	1e-200	31556	NA	NA	|| id:eqtl-a-ENSG00000127990	TRUE	reported	eqtl-a-ENSG00000127990	eqtl-a-ENSG00000127990	rs6978441	1e-200	2	TRUE	NA	NA	0.028325	31556	1.23315e-06	462933	TRUE	4.51922e-185
0.537476	0.517542	FALSE	TRUE	TRUE	Colon cancer	12	111865049	0.000118726	0.57	462933	1494	461439	Colon cancer || id:ukb-b-20145	TRUE	reported	12	111865049	0.011928	3.70997e-06	28418	NA	NA	|| id:eqtl-a-ENSG00000127990	TRUE	reported	eqtl-a-ENSG00000127990	eqtl-a-ENSG00000127990	rs7310615	3.70997e-06	2	FALSE	NA	NA	0.00075292	28418	7.00376e-07	462933	TRUE	1.33769e-05
0.39929	0.412339	FALSE	FALSE	FALSE	Colon cancer	7	94274425	0.000119895	0.4	462933	1494	461439	Colon cancer || id:ukb-b-20145	TRUE	reported	7	94274425	0.0117728	1e-200	31567	NA	NA	|| id:eqtl-a-ENSG00000127990	TRUE	reported	eqtl-a-ENSG00000127990	eqtl-a-ENSG00000127990	rs73425464	1e-200	2	TRUE	NA	NA	0.0284793	31567	1.5451e-06	462933	TRUE	7.25155e-186
0.623674	0.619083	FALSE	TRUE	FALSE	Colon cancer	7	94884299	0.000121516	0.0830004	462933	1494	461439	Colon cancer || id:ukb-b-20145	TRUE	reported	7	94884299	0.0122584	3.69658e-15	31568	NA	NA	|| id:eqtl-a-ENSG00000127990	TRUE	reported	eqtl-a-ENSG00000127990	eqtl-a-ENSG00000127990	rs9649196	3.69658e-15	2	TRUE	NA	NA	0.00195562	31568	6.47179e-06	462933	TRUE	7.52494e-13
0.292334	0.309403	FALSE	FALSE	FALSE	Colon cancer	22	22236754	0.000128633	0.37	462933	1494	461439	Colon cancer || id:ukb-b-20145	TRUE	reported	22	22236754	0.0130694	3.54789e-09	26393	NA	NA	|| id:eqtl-a-ENSG00000161179	TRUE	reported	eqtl-a-ENSG00000161179	eqtl-a-ENSG00000161179	rs12158712	3.54789e-09	2	TRUE	NA	NA	0.00131901	26393	1.70572e-06	462933	TRUE	3.11673e-08
0.220892	0.240067	FALSE	FALSE	FALSE	Colon cancer	22	21991072	0.000138976	0.630001	462933	1494	461439	Colon cancer || id:ukb-b-20145	TRUE	reported	22	21991072	0.0142867	1.044e-27	25667	NA	NA	|| id:eqtl-a-ENSG00000161179	TRUE	reported	eqtl-a-ENSG00000161179	eqtl-a-ENSG00000161179	rs861852	1.044e-27	2	TRUE	NA	NA	0.00461541	25667	5.13059e-07	462933	TRUE	8.78269e-26
0.456414	0.479175	FALSE	FALSE	FALSE	Colon cancer	7	1706527	0.000119365	0.0819993	462933	1494	461439	Colon cancer || id:ukb-b-20145	TRUE	reported	7	1706527	0.0119391	1.2828e-06	30603	NA	NA	|| id:eqtl-a-ENSG00000106268	TRUE	reported	eqtl-a-ENSG00000106268	eqtl-a-ENSG00000106268	rs10256087	1.2828e-06	2	TRUE	NA	NA	0.000765656	30603	6.54657e-06	462933	TRUE	2.08473e-05
0.434173	0.480642	FALSE	FALSE	FALSE	Colon cancer	7	1918941	0.000118133	0.32	462933	1494	461439	Colon cancer || id:ukb-b-20145	TRUE	reported	7	1918941	0.0119628	4.93515e-25	31347	NA	NA	|| id:eqtl-a-ENSG00000106268	TRUE	reported	eqtl-a-ENSG00000106268	eqtl-a-ENSG00000106268	rs10266703	4.93515e-25	2	TRUE	NA	NA	0.00339548	31347	2.1505e-06	462933	TRUE	1.95697e-22
0.652854	0.691316	FALSE	FALSE	FALSE	Colon cancer	7	2263354	0.000127787	0.84	462933	1494	461439	Colon cancer || id:ukb-b-20145	TRUE	reported	7	2263354	0.0121987	1.37088e-156	31347	NA	NA	|| id:eqtl-a-ENSG00000106268	TRUE	reported	eqtl-a-ENSG00000106268	eqtl-a-ENSG00000106268	rs1108036	1.37088e-156	2	TRUE	NA	NA	0.0221727	31347	8.64526e-08	462933	TRUE	3.84843e-145
0.409129	0.433841	FALSE	FALSE	FALSE	Colon cancer	7	2020995	0.000118855	0.760001	462933	1494	461439	Colon cancer || id:ukb-b-20145	TRUE	reported	7	2020995	0.0120739	1.26561e-17	31349	NA	NA	|| id:eqtl-a-ENSG00000106268	TRUE	reported	eqtl-a-ENSG00000106268	eqtl-a-ENSG00000106268	rs12668848	1.26561e-17	2	TRUE	NA	NA	0.00232482	31349	1.97024e-07	462933	TRUE	2.57222e-16
0.636721	0.659012	FALSE	FALSE	FALSE	Colon cancer	7	2137903	0.000124536	0.47	462933	1494	461439	Colon cancer || id:ukb-b-20145	TRUE	reported	7	2137903	0.0122779	1.02873e-50	31470	NA	NA	|| id:eqtl-a-ENSG00000106268	TRUE	reported	eqtl-a-ENSG00000106268	eqtl-a-ENSG00000106268	rs3778963	1.02873e-50	2	TRUE	NA	NA	0.00707844	31470	1.14471e-06	462933	TRUE	2.44767e-46
0.449532	0.455321	FALSE	FALSE	FALSE	Colon cancer	7	50427982	0.000118708	0.649999	462933	1494	461439	Colon cancer || id:ukb-b-20145	TRUE	reported	7	50427982	0.011939	7.28618e-15	31470	NA	NA	|| id:eqtl-a-ENSG00000106268	TRUE	reported	eqtl-a-ENSG00000106268	eqtl-a-ENSG00000106268	rs6592965	7.28618e-15	2	TRUE	NA	NA	0.00191946	31470	4.53107e-07	462933	TRUE	1.26672e-13
0.574604	0.583699	FALSE	FALSE	FALSE	Colon cancer	2	43721508	0.000119542	0.00389996	462933	1494	461439	Colon cancer || id:ukb-b-20145	TRUE	reported	2	43721508	0.0120166	9.10542e-13	31300	NA	NA	|| id:eqtl-a-ENSG00000129116	TRUE	reported	eqtl-a-ENSG00000129116	eqtl-a-ENSG00000129116	rs12478601	9.10542e-13	2	TRUE	NA	NA	0.00162782	31300	1.7954e-05	462933	TRUE	6.16272e-10
0.509196	0.545261	FALSE	TRUE	TRUE	Colon cancer	3	188135783	0.000121597	0.0369999	462933	1494	461439	Colon cancer || id:ukb-b-20145	TRUE	reported	3	188135783	0.0118778	4.47404e-16	31240	NA	NA	|| id:eqtl-a-ENSG00000129116	TRUE	reported	eqtl-a-ENSG00000129116	eqtl-a-ENSG00000129116	rs12485444	4.47404e-16	2	FALSE	NA	NA	0.00210879	31240	9.43338e-06	462933	TRUE	2.20726e-13
0.775519	0.748547	FALSE	FALSE	FALSE	Colon cancer	4	169923672	0.000136076	0.44	462933	1494	461439	Colon cancer || id:ukb-b-20145	TRUE	reported	4	169923672	0.0141993	4.05789e-30	31683	NA	NA	|| id:eqtl-a-ENSG00000129116	TRUE	reported	eqtl-a-ENSG00000129116	eqtl-a-ENSG00000129116	rs1870306	4.05789e-30	2	TRUE	NA	NA	0.00408719	31683	1.31641e-06	462933	TRUE	2.59091e-27
0.519173	0.557433	FALSE	FALSE	FALSE	Colon cancer	14	23589349	0.00011911	0.42	462933	1494	461439	Colon cancer || id:ukb-b-20145	TRUE	reported	14	23589349	0.0119027	1.94169e-06	31569	NA	NA	|| id:eqtl-a-ENSG00000129116	TRUE	reported	eqtl-a-ENSG00000129116	eqtl-a-ENSG00000129116	rs2239630	1.94169e-06	2	TRUE	NA	NA	0.000717039	31569	1.41225e-06	462933	TRUE	1.08258e-05
0.569906	0.555539	FALSE	FALSE	FALSE	Colon cancer	4	169465990	0.000119053	0.98	462933	1494	461439	Colon cancer || id:ukb-b-20145	TRUE	reported	4	169465990	0.0120125	3.82631e-06	31675	NA	NA	|| id:eqtl-a-ENSG00000129116	TRUE	reported	eqtl-a-ENSG00000129116	eqtl-a-ENSG00000129116	rs2319901	3.82631e-06	2	TRUE	NA	NA	0.000673589	31675	1.67123e-09	462933	TRUE	8.10092e-06
0.371102	0.3412	FALSE	FALSE	FALSE	Colon cancer	6	31106268	0.000124186	0.47	462933	1494	461439	Colon cancer || id:ukb-b-20145	TRUE	reported	6	31106268	0.0123101	2.07678e-06	30603	NA	NA	|| id:eqtl-a-ENSG00000129116	TRUE	reported	eqtl-a-ENSG00000129116	eqtl-a-ENSG00000129116	rs3130573	2.07678e-06	2	TRUE	NA	NA	0.000735436	30603	1.11218e-06	462933	TRUE	1.00121e-05
0.3284	0.327508	FALSE	FALSE	FALSE	Colon cancer	19	16442019	0.000125978	0.67	462933	1494	461439	Colon cancer || id:ukb-b-20145	TRUE	reported	19	16442019	0.0126489	1.57326e-13	22704	NA	NA	|| id:eqtl-a-ENSG00000129116	TRUE	reported	eqtl-a-ENSG00000129116	eqtl-a-ENSG00000129116	rs55908509	1.57326e-13	2	TRUE	NA	NA	0.00239386	22704	4.04629e-07	462933	TRUE	1.16393e-12
0.775205	0.750859	FALSE	FALSE	FALSE	Colon cancer	4	169822105	0.000136499	0.39	462933	1494	461439	Colon cancer || id:ukb-b-20145	TRUE	reported	4	169822105	0.0141941	2.69588e-29	31568	NA	NA	|| id:eqtl-a-ENSG00000129116	TRUE	reported	eqtl-a-ENSG00000129116	eqtl-a-ENSG00000129116	rs6853936	2.69588e-29	2	TRUE	NA	NA	0.00398385	31568	1.59892e-06	462933	TRUE	1.79851e-26
0.466469	0.500854	FALSE	FALSE	FALSE	Colon cancer	2	43561780	0.000118781	0.23	462933	1494	461439	Colon cancer || id:ukb-b-20145	TRUE	reported	2	43561780	0.0119206	1.5803e-06	31240	NA	NA	|| id:eqtl-a-ENSG00000129116	TRUE	reported	eqtl-a-ENSG00000129116	eqtl-a-ENSG00000129116	rs7563201	1.5803e-06	2	TRUE	NA	NA	0.000737239	31240	3.15281e-06	462933	TRUE	1.41114e-05
0.346948	0.316716	FALSE	FALSE	FALSE	Colon cancer	2	68507833	0.00012924	0.35	462933	1494	461439	Colon cancer || id:ukb-b-20145	TRUE	reported	2	68507833	0.0124022	2.20191e-52	25867	NA	NA	|| id:eqtl-a-ENSG00000119865	TRUE	reported	eqtl-a-ENSG00000119865	eqtl-a-ENSG00000119865	rs17035173	2.20191e-52	2	TRUE	NA	NA	0.00888938	25867	1.87241e-06	462933	TRUE	3.44195e-48
0.426886	0.39266	FALSE	FALSE	FALSE	Colon cancer	2	68405545	0.000120954	0.85	462933	1494	461439	Colon cancer || id:ukb-b-20145	TRUE	reported	2	68405545	0.0118537	1.69551e-95	26196	NA	NA	|| id:eqtl-a-ENSG00000119865	TRUE	reported	eqtl-a-ENSG00000119865	eqtl-a-ENSG00000119865	rs28694054	1.69551e-95	2	TRUE	NA	NA	0.0161478	26196	7.46983e-08	462933	TRUE	1.25953e-89
0.751719	0.695212	FALSE	FALSE	FALSE	Colon cancer	2	68267191	0.000127909	0.16	462933	1494	461439	Colon cancer || id:ukb-b-20145	TRUE	reported	2	68267191	0.0137577	4.07831e-10	26196	NA	NA	|| id:eqtl-a-ENSG00000119865	TRUE	reported	eqtl-a-ENSG00000119865	eqtl-a-ENSG00000119865	rs7582426	4.07831e-10	2	TRUE	NA	NA	0.00148957	26196	4.26853e-06	462933	TRUE	8.69064e-09
0.433009	0.464785	FALSE	FALSE	FALSE	Colon cancer	11	65711517	0.000118242	0.18	462933	1494	461439	Colon cancer || id:ukb-b-20145	TRUE	reported	11	65711517	0.0119967	2.36668e-09	31683	NA	NA	|| id:eqtl-a-ENSG00000175602	TRUE	reported	eqtl-a-ENSG00000175602	eqtl-a-ENSG00000175602	rs606978	2.36668e-09	2	TRUE	NA	NA	0.00112384	31683	3.82264e-06	462933	TRUE	5.3858e-08
0.336474	0.344588	FALSE	FALSE	FALSE	Colon cancer	19	40337080	0.000124757	0.85	462933	1494	461439	Colon cancer || id:ukb-b-20145	TRUE	reported	19	40337080	0.0125211	7.55614e-39	14251	NA	NA	|| id:eqtl-a-ENSG00000105202	TRUE	reported	eqtl-a-ENSG00000105202	eqtl-a-ENSG00000105202	rs11881344	7.55614e-39	2	TRUE	NA	NA	0.011787	14251	7.68203e-08	462933	TRUE	2.06201e-37
0.43357	0.460211	FALSE	FALSE	FALSE	Colon cancer	12	9293308	0.000118267	0.87	462933	1494	461439	Colon cancer || id:ukb-b-20145	TRUE	reported	12	9293308	0.0119669	6.44911e-24	26494	NA	NA	|| id:eqtl-a-ENSG00000175899	TRUE	reported	eqtl-a-ENSG00000175899	eqtl-a-ENSG00000175899	rs34283148	6.44911e-24	2	TRUE	NA	NA	0.00382428	26494	5.41485e-08	462933	TRUE	1.59547e-22
0.282959	0.305115	FALSE	FALSE	FALSE	Colon cancer	12	9185610	0.000128141	0.2	462933	1494	461439	Colon cancer || id:ukb-b-20145	TRUE	reported	12	9185610	0.0130031	4.66659e-102	26101	NA	NA	|| id:eqtl-a-ENSG00000175899	TRUE	reported	eqtl-a-ENSG00000175899	eqtl-a-ENSG00000175899	rs61916006	4.66659e-102	2	TRUE	NA	NA	0.0173221	26101	3.594e-06	462933	TRUE	1.76831e-93
0.317595	0.32165	FALSE	FALSE	FALSE	Colon cancer	7	28574417	0.000133781	0.55	462933	1494	461439	Colon cancer || id:ukb-b-20145	TRUE	reported	7	28574417	0.0127657	1.05259e-10	30162	NA	NA	|| id:eqtl-a-ENSG00000153814	TRUE	reported	eqtl-a-ENSG00000153814	eqtl-a-ENSG00000153814	rs11766695	1.05259e-10	2	TRUE	NA	NA	0.00138151	30162	7.72453e-07	462933	TRUE	1.00053e-09
0.320906	0.333704	FALSE	FALSE	FALSE	Colon cancer	7	27381284	0.000125428	0.32	462933	1494	461439	Colon cancer || id:ukb-b-20145	TRUE	reported	7	27381284	0.0127152	2.66624e-18	31684	NA	NA	|| id:eqtl-a-ENSG00000153814	TRUE	reported	eqtl-a-ENSG00000153814	eqtl-a-ENSG00000153814	rs13238950	2.66624e-18	2	TRUE	NA	NA	0.002397	31684	2.1361e-06	462933	TRUE	2.7077e-16
0.618137	0.59912	FALSE	FALSE	FALSE	Colon cancer	3	56849749	0.000120163	0.98	462933	1494	461439	Colon cancer || id:ukb-b-20145	TRUE	reported	3	56849749	0.0122392	3.75059e-07	31684	NA	NA	|| id:eqtl-a-ENSG00000153814	TRUE	reported	eqtl-a-ENSG00000153814	eqtl-a-ENSG00000153814	rs1354034	3.75059e-07	2	TRUE	NA	NA	0.000814291	31684	7.8625e-10	462933	TRUE	9.09466e-07
0.249061	0.243965	FALSE	FALSE	FALSE	Colon cancer	7	28267663	0.000138626	0.85	462933	1494	461439	Colon cancer || id:ukb-b-20145	TRUE	reported	7	28267663	0.0131957	1e-200	30902	NA	NA	|| id:eqtl-a-ENSG00000153814	TRUE	reported	eqtl-a-ENSG00000153814	eqtl-a-ENSG00000153814	rs537764	1e-200	2	TRUE	NA	NA	0.0385213	30902	7.68366e-08	462933	TRUE	2.30221e-250
0.449532	0.455321	FALSE	FALSE	FALSE	Colon cancer	7	50427982	0.000118708	0.649999	462933	1494	461439	Colon cancer || id:ukb-b-20145	TRUE	reported	7	50427982	0.0118933	8.77405e-39	31684	NA	NA	|| id:eqtl-a-ENSG00000153814	TRUE	reported	eqtl-a-ENSG00000153814	eqtl-a-ENSG00000153814	rs6592965	8.77405e-39	2	TRUE	NA	NA	0.00532681	31684	4.53107e-07	462933	TRUE	1.03163e-35
0.282987	0.270238	FALSE	FALSE	FALSE	Colon cancer	7	28138193	0.000134118	0.719999	462933	1494	461439	Colon cancer || id:ukb-b-20145	TRUE	reported	7	28138193	0.0130101	1.85183e-98	31684	NA	NA	|| id:eqtl-a-ENSG00000153814	TRUE	reported	eqtl-a-ENSG00000153814	eqtl-a-ENSG00000153814	rs6971086	1.85183e-98	2	TRUE	NA	NA	0.013806	31684	2.84058e-07	462933	TRUE	4.81116e-91
0.683885	0.698377	FALSE	FALSE	FALSE	Colon cancer	5	43116830	0.00012895	0.32	462933	1494	461439	Colon cancer || id:ukb-b-20145	TRUE	reported	5	43116830	0.0127762	2.02395e-13	31684	NA	NA	|| id:eqtl-a-ENSG00000105677	TRUE	reported	eqtl-a-ENSG00000105677	eqtl-a-ENSG00000105677	rs1532331	2.02395e-13	2	TRUE	NA	NA	0.0017009	31684	2.12242e-06	462933	TRUE	7.1357e-12
0.495603	0.469493	FALSE	TRUE	TRUE	Colon cancer	19	36143992	0.000119033	0.89	462933	1494	461439	Colon cancer || id:ukb-b-20145	TRUE	reported	19	36143992	0.011895	3.85221e-06	31229	NA	NA	|| id:eqtl-a-ENSG00000105677	TRUE	reported	eqtl-a-ENSG00000105677	eqtl-a-ENSG00000105677	rs6510503	3.85221e-06	2	FALSE	NA	NA	0.000682846	31229	4.3128e-08	462933	TRUE	9.21337e-06
0.63336	0.631191	FALSE	FALSE	FALSE	Colon cancer	19	36038390	0.000122078	0.51	462933	1494	461439	Colon cancer || id:ukb-b-20145	TRUE	reported	19	36038390	0.0121269	1.8281e-116	27398	NA	NA	|| id:eqtl-a-ENSG00000105677	TRUE	reported	eqtl-a-ENSG00000105677	eqtl-a-ENSG00000105677	rs7599	1.8281e-116	2	TRUE	NA	NA	0.0188477	27398	9.59494e-07	462933	TRUE	7.35833e-108
0.49562	0.469402	FALSE	FALSE	FALSE	Colon cancer	19	36253317	0.000118308	0.36	462933	1494	461439	Colon cancer || id:ukb-b-20145	TRUE	reported	19	36253317	0.0118917	6.49531e-08	31672	NA	NA	|| id:eqtl-a-ENSG00000105677	TRUE	reported	eqtl-a-ENSG00000105677	eqtl-a-ENSG00000105677	rs807479	6.49531e-08	2	TRUE	NA	NA	0.000921457	31672	1.81716e-06	462933	TRUE	5.86174e-07
0.60271	0.585938	FALSE	FALSE	FALSE	Colon cancer	9	130581723	0.000119805	0.88	462933	1494	461439	Colon cancer || id:ukb-b-20145	TRUE	reported	9	130581723	0.0121352	9.52796e-16	28909	NA	NA	|| id:eqtl-a-ENSG00000136877	TRUE	reported	eqtl-a-ENSG00000136877	eqtl-a-ENSG00000136877	rs10819309	9.52796e-16	2	TRUE	NA	NA	0.00222732	28909	5.20085e-08	462933	TRUE	8.99527e-15
0.559754	0.514128	FALSE	FALSE	FALSE	Colon cancer	9	130372487	0.000118083	0.46	462933	1494	461439	Colon cancer || id:ukb-b-20145	TRUE	reported	9	130372487	0.0119711	4.60999e-11	31684	NA	NA	|| id:eqtl-a-ENSG00000136877	TRUE	reported	eqtl-a-ENSG00000136877	eqtl-a-ENSG00000136877	rs1573178	4.60999e-11	2	TRUE	NA	NA	0.00136596	31684	1.15427e-06	462933	TRUE	6.32512e-10
0.548315	0.508334	FALSE	FALSE	FALSE	Colon cancer	9	130477160	0.000117895	0.630001	462933	1494	461439	Colon cancer || id:ukb-b-20145	TRUE	reported	9	130477160	0.0119397	7.57356e-12	31599	NA	NA	|| id:eqtl-a-ENSG00000136877	TRUE	reported	eqtl-a-ENSG00000136877	eqtl-a-ENSG00000136877	rs550045	7.57356e-12	2	TRUE	NA	NA	0.00148122	31599	5.07732e-07	462933	TRUE	8.04954e-11
0.582429	0.576546	FALSE	TRUE	TRUE	Colon cancer	8	130624105	0.000120407	0.0589997	462933	1494	461439	Colon cancer || id:ukb-b-20145	TRUE	reported	8	130624105	0.0120595	3.75682e-06	31569	NA	NA	|| id:eqtl-a-ENSG00000108479	TRUE	reported	eqtl-a-ENSG00000108479	eqtl-a-ENSG00000108479	rs1991866	3.75682e-06	2	FALSE	NA	NA	0.000677049	31569	7.70609e-06	462933	TRUE	6.42111e-05
0.736035	0.700714	FALSE	FALSE	FALSE	Colon cancer	17	74025656	0.000131414	0.0649995	462933	1494	461439	Colon cancer || id:ukb-b-20145	TRUE	reported	17	74025656	0.0134715	5.70821e-16	30192	NA	NA	|| id:eqtl-a-ENSG00000108479	TRUE	reported	eqtl-a-ENSG00000108479	eqtl-a-ENSG00000108479	rs2598415	5.70821e-16	2	TRUE	NA	NA	0.00216602	30192	7.38084e-06	462933	TRUE	1.54446e-13
0.539612	0.539764	FALSE	FALSE	FALSE	Colon cancer	17	38143548	0.000118183	0.0560003	462933	1494	461439	Colon cancer || id:ukb-b-20145	TRUE	reported	17	38143548	0.0119308	8.4965e-07	31683	NA	NA	|| id:eqtl-a-ENSG00000108479	TRUE	reported	eqtl-a-ENSG00000108479	eqtl-a-ENSG00000108479	rs4065321	8.4965e-07	2	TRUE	NA	NA	0.00076466	31683	7.89501e-06	462933	TRUE	1.8775e-05
0.539991	0.516535	FALSE	FALSE	FALSE	Colon cancer	12	112007756	0.000117862	0.69	462933	1494	461439	Colon cancer || id:ukb-b-20145	TRUE	reported	12	112007756	0.0119299	1.2218e-07	28418	NA	NA	|| id:eqtl-a-ENSG00000108479	TRUE	reported	eqtl-a-ENSG00000108479	eqtl-a-ENSG00000108479	rs653178	1.2218e-07	2	TRUE	NA	NA	0.000983985	28418	3.45247e-07	462933	TRUE	4.70207e-07
0.537476	0.517542	FALSE	TRUE	TRUE	Colon cancer	12	111865049	0.000118726	0.57	462933	1494	461439	Colon cancer || id:ukb-b-20145	TRUE	reported	12	111865049	0.0119239	2.35592e-08	28418	NA	NA	|| id:eqtl-a-ENSG00000108479	TRUE	reported	eqtl-a-ENSG00000108479	eqtl-a-ENSG00000108479	rs7310615	2.35592e-08	2	FALSE	NA	NA	0.00109595	28418	7.00376e-07	462933	TRUE	1.27967e-07
0.352982	0.342387	FALSE	FALSE	FALSE	Colon cancer	9	35942521	0.000125369	0.0929994	462933	1494	461439	Colon cancer || id:ukb-b-20145	TRUE	reported	9	35942521	0.0124437	1.21121e-06	31644	NA	NA	|| id:eqtl-a-ENSG00000122707	TRUE	reported	eqtl-a-ENSG00000122707	eqtl-a-ENSG00000122707	rs13283964	1.21121e-06	2	TRUE	NA	NA	0.000744001	31644	6.10042e-06	462933	TRUE	1.95267e-05
0.477807	0.450548	FALSE	FALSE	FALSE	Colon cancer	10	94839642	0.000118452	0.37	462933	1494	461439	Colon cancer || id:ukb-b-20145	TRUE	reported	10	94839642	0.0119034	1.1354e-07	31260	NA	NA	|| id:eqtl-a-ENSG00000122707	TRUE	reported	eqtl-a-ENSG00000122707	eqtl-a-ENSG00000122707	rs2068888	1.1354e-07	2	TRUE	NA	NA	0.00089906	31260	1.77106e-06	462933	TRUE	9.36381e-07
0.497595	0.503454	FALSE	FALSE	FALSE	Colon cancer	9	36099871	0.000118149	0.21	462933	1494	461439	Colon cancer || id:ukb-b-20145	TRUE	reported	9	36099871	0.0118719	3.69488e-18	31644	NA	NA	|| id:eqtl-a-ENSG00000122707	TRUE	reported	eqtl-a-ENSG00000122707	eqtl-a-ENSG00000122707	rs6476527	3.69488e-18	2	TRUE	NA	NA	0.00237966	31644	3.38303e-06	462933	TRUE	6.20437e-16
0.472529	0.479383	FALSE	FALSE	FALSE	Colon cancer	7	100178177	0.000118615	0.82	462933	1494	461439	Colon cancer || id:ukb-b-20145	TRUE	reported	7	100178177	0.0119079	1.33278e-08	24694	NA	NA	|| id:eqtl-a-ENSG00000160813	TRUE	reported	eqtl-a-ENSG00000160813	eqtl-a-ENSG00000160813	rs35061193	1.33278e-08	2	TRUE	NA	NA	0.00130567	24694	1.12276e-07	462933	TRUE	4.17316e-08
0.590064	0.558801	FALSE	FALSE	FALSE	Colon cancer	12	54712308	0.000118651	0.7	462933	1494	461439	Colon cancer || id:ukb-b-20145	TRUE	reported	12	54712308	0.0120537	3.58096e-26	31684	NA	NA	|| id:eqtl-a-ENSG00000162614	TRUE	reported	eqtl-a-ENSG00000162614	eqtl-a-ENSG00000162614	rs10876550	3.58096e-26	2	TRUE	NA	NA	0.00352255	31684	3.30266e-07	462933	TRUE	3.93837e-24
0.300918	0.356167	FALSE	FALSE	FALSE	Colon cancer	1	78772046	0.00012337	0.93	462933	1494	461439	Colon cancer || id:ukb-b-20145	TRUE	reported	1	78772046	0.0129578	1.7848e-10	31559	NA	NA	|| id:eqtl-a-ENSG00000162614	TRUE	reported	eqtl-a-ENSG00000162614	eqtl-a-ENSG00000162614	rs11162456	1.7848e-10	2	TRUE	NA	NA	0.00128781	31559	1.66849e-08	462933	TRUE	7.82258e-10
0.317235	0.310077	FALSE	FALSE	FALSE	Colon cancer	9	4763491	0.000131359	0.1	462933	1494	461439	Colon cancer || id:ukb-b-20145	TRUE	reported	9	4763491	0.0127753	6.55345e-08	30415	NA	NA	|| id:eqtl-a-ENSG00000162614	TRUE	reported	eqtl-a-ENSG00000162614	eqtl-a-ENSG00000162614	rs12005199	6.55345e-08	2	TRUE	NA	NA	0.000958975	30415	5.79466e-06	462933	TRUE	1.39076e-06
0.284247	0.267368	FALSE	FALSE	FALSE	Colon cancer	20	1924707	0.000133082	0.12	462933	1494	461439	Colon cancer || id:ukb-b-20145	TRUE	reported	20	1924707	0.0131835	5.89576e-07	31569	NA	NA	|| id:eqtl-a-ENSG00000162614	TRUE	reported	eqtl-a-ENSG00000162614	eqtl-a-ENSG00000162614	rs13042885	5.89576e-07	2	TRUE	NA	NA	0.000789604	31569	5.32449e-06	462933	TRUE	9.20343e-06
0.618137	0.59912	FALSE	FALSE	FALSE	Colon cancer	3	56849749	0.000120163	0.98	462933	1494	461439	Colon cancer || id:ukb-b-20145	TRUE	reported	3	56849749	0.012021	2.81838e-120	31684	NA	NA	|| id:eqtl-a-ENSG00000162614	TRUE	reported	eqtl-a-ENSG00000162614	eqtl-a-ENSG00000162614	rs1354034	2.81838e-120	2	TRUE	NA	NA	0.0168743	31684	7.8625e-10	462933	TRUE	5.09987e-112
0.441001	0.455507	FALSE	FALSE	FALSE	Colon cancer	7	106372903	0.000118298	0.9	462933	1494	461439	Colon cancer || id:ukb-b-20145	TRUE	reported	7	106372903	0.0119578	7.63308e-17	31355	NA	NA	|| id:eqtl-a-ENSG00000162614	TRUE	reported	eqtl-a-ENSG00000162614	eqtl-a-ENSG00000162614	rs342296	7.63308e-17	2	TRUE	NA	NA	0.00221193	31355	3.61483e-08	462933	TRUE	9.55016e-16
0.337611	0.334547	FALSE	FALSE	FALSE	Colon cancer	1	248039451	0.000124798	0.97	462933	1494	461439	Colon cancer || id:ukb-b-20145	TRUE	reported	1	248039451	0.0125761	3.2493e-06	31684	NA	NA	|| id:eqtl-a-ENSG00000162614	TRUE	reported	eqtl-a-ENSG00000162614	eqtl-a-ENSG00000162614	rs3811444	3.2493e-06	2	TRUE	NA	NA	0.000683341	31684	2.8916e-09	462933	TRUE	7.01849e-06
0.431286	0.416522	FALSE	FALSE	FALSE	Colon cancer	1	77791392	0.000119668	0.64	462933	1494	461439	Colon cancer || id:ukb-b-20145	TRUE	reported	1	77791392	0.012005	5.74381e-08	31569	NA	NA	|| id:eqtl-a-ENSG00000162614	TRUE	reported	eqtl-a-ENSG00000162614	eqtl-a-ENSG00000162614	rs7536818	5.74381e-08	2	TRUE	NA	NA	0.000932005	31569	4.65964e-07	462933	TRUE	2.86218e-07
0.400736	0.426529	FALSE	FALSE	FALSE	Colon cancer	12	112871372	0.000119145	0.31	462933	1494	461439	Colon cancer || id:ukb-b-20145	TRUE	reported	12	112871372	0.0121209	4.86855e-14	31185	NA	NA	|| id:eqtl-a-ENSG00000081189	TRUE	reported	eqtl-a-ENSG00000081189	eqtl-a-ENSG00000081189	rs11066301	4.86855e-14	2	TRUE	NA	NA	0.00181753	31185	2.26855e-06	462933	TRUE	2.00999e-12
0.492239	0.495897	FALSE	TRUE	TRUE	Colon cancer	17	38053207	0.000117929	0.22	462933	1494	461439	Colon cancer || id:ukb-b-20145	TRUE	reported	17	38053207	0.0118912	1.16751e-08	31569	NA	NA	|| id:eqtl-a-ENSG00000081189	TRUE	reported	eqtl-a-ENSG00000081189	eqtl-a-ENSG00000081189	rs12453507	1.16751e-08	2	FALSE	NA	NA	0.00102977	31569	3.30542e-06	462933	TRUE	1.93195e-07
0.421923	0.442484	FALSE	FALSE	FALSE	Colon cancer	12	111708458	0.000120754	0.760001	462933	1494	461439	Colon cancer || id:ukb-b-20145	TRUE	reported	12	111708458	0.0120382	3.00753e-08	31240	NA	NA	|| id:eqtl-a-ENSG00000081189	TRUE	reported	eqtl-a-ENSG00000081189	eqtl-a-ENSG00000081189	rs1265564	3.00753e-08	2	TRUE	NA	NA	0.000981905	31240	1.94058e-07	462933	TRUE	1.24534e-07
0.451707	0.475361	FALSE	FALSE	FALSE	Colon cancer	17	37912377	0.00011814	0.17	462933	1494	461439	Colon cancer || id:ukb-b-20145	TRUE	reported	17	37912377	0.0119475	1.1785e-07	31684	NA	NA	|| id:eqtl-a-ENSG00000081189	TRUE	reported	eqtl-a-ENSG00000081189	eqtl-a-ENSG00000081189	rs12946510	1.1785e-07	2	TRUE	NA	NA	0.000884775	31684	4.10534e-06	462933	TRUE	1.80033e-06
0.618137	0.59912	FALSE	FALSE	FALSE	Colon cancer	3	56849749	0.000120163	0.98	462933	1494	461439	Colon cancer || id:ukb-b-20145	TRUE	reported	3	56849749	0.0122413	4.90061e-06	31684	NA	NA	|| id:eqtl-a-ENSG00000081189	TRUE	reported	eqtl-a-ENSG00000081189	eqtl-a-ENSG00000081189	rs1354034	4.90061e-06	2	TRUE	NA	NA	0.000658482	31684	7.8625e-10	462933	TRUE	1.01072e-05
0.408694	0.429562	FALSE	FALSE	FALSE	Colon cancer	12	112486818	0.000118979	0.450001	462933	1494	461439	Colon cancer || id:ukb-b-20145	TRUE	reported	12	112486818	0.0120919	2.57223e-09	31185	NA	NA	|| id:eqtl-a-ENSG00000081189	TRUE	reported	eqtl-a-ENSG00000081189	eqtl-a-ENSG00000081189	rs17696736	2.57223e-09	2	TRUE	NA	NA	0.00113654	31185	1.24085e-06	462933	TRUE	2.48962e-08
0.298557	0.30659	FALSE	FALSE	FALSE	Colon cancer	19	16505106	0.000127697	0.89	462933	1494	461439	Colon cancer || id:ukb-b-20145	TRUE	reported	19	16505106	0.0129955	2.3492e-06	31684	NA	NA	|| id:eqtl-a-ENSG00000081189	TRUE	reported	eqtl-a-ENSG00000081189	eqtl-a-ENSG00000081189	rs1870071	2.3492e-06	2	TRUE	NA	NA	0.000702899	31684	3.96717e-08	462933	TRUE	5.84014e-06
0.745808	0.741183	FALSE	FALSE	FALSE	Colon cancer	5	87997279	0.000135546	0.58	462933	1494	461439	Colon cancer || id:ukb-b-20145	TRUE	reported	5	87997279	0.0132286	1e-200	31555	NA	NA	|| id:eqtl-a-ENSG00000081189	TRUE	reported	eqtl-a-ENSG00000081189	eqtl-a-ENSG00000081189	rs27721	1e-200	2	TRUE	NA	NA	0.0294182	31555	6.69333e-07	462933	TRUE	5.77282e-193
0.542056	0.517278	FALSE	FALSE	FALSE	Colon cancer	12	111884608	0.000117861	0.630001	462933	1494	461439	Colon cancer || id:ukb-b-20145	TRUE	reported	12	111884608	0.0119229	1.70373e-13	28418	NA	NA	|| id:eqtl-a-ENSG00000081189	TRUE	reported	eqtl-a-ENSG00000081189	eqtl-a-ENSG00000081189	rs3184504	1.70373e-13	2	TRUE	NA	NA	0.001908	28418	4.96327e-07	462933	TRUE	1.97356e-12
0.543331	0.577487	FALSE	FALSE	FALSE	Colon cancer	17	7733833	0.000119466	0.0830004	462933	1494	461439	Colon cancer || id:ukb-b-20145	TRUE	reported	17	7733833	0.0119391	2.67652e-06	31569	NA	NA	|| id:eqtl-a-ENSG00000081189	TRUE	reported	eqtl-a-ENSG00000081189	eqtl-a-ENSG00000081189	rs34121753	2.67652e-06	2	TRUE	NA	NA	0.000697603	31569	6.51049e-06	462933	TRUE	4.082e-05
0.699883	0.707579	FALSE	FALSE	FALSE	Colon cancer	5	87442528	0.000130153	0.98	462933	1494	461439	Colon cancer || id:ukb-b-20145	TRUE	reported	5	87442528	0.0129255	8.08351e-31	31568	NA	NA	|| id:eqtl-a-ENSG00000081189	TRUE	reported	eqtl-a-ENSG00000081189	eqtl-a-ENSG00000081189	rs35559400	8.08351e-31	2	TRUE	NA	NA	0.00420261	31568	1.16368e-09	462933	TRUE	6.86651e-29
0.746768	0.75449	FALSE	FALSE	FALSE	Colon cancer	20	44740196	0.000137115	0.13	462933	1494	461439	Colon cancer || id:ukb-b-20145	TRUE	reported	20	44740196	0.0136744	5.81085e-07	31300	NA	NA	|| id:eqtl-a-ENSG00000081189	TRUE	reported	eqtl-a-ENSG00000081189	eqtl-a-ENSG00000081189	rs6074022	5.81085e-07	2	TRUE	NA	NA	0.000797373	31300	5.00392e-06	462933	TRUE	8.46548e-06
0.539991	0.516535	FALSE	FALSE	FALSE	Colon cancer	12	112007756	0.000117862	0.69	462933	1494	461439	Colon cancer || id:ukb-b-20145	TRUE	reported	12	112007756	0.0119166	1.17436e-14	28418	NA	NA	|| id:eqtl-a-ENSG00000081189	TRUE	reported	eqtl-a-ENSG00000081189	eqtl-a-ENSG00000081189	rs653178	1.17436e-14	2	TRUE	NA	NA	0.00209243	28418	3.45247e-07	462933	TRUE	1.42894e-13
0.682795	0.660582	FALSE	FALSE	FALSE	Colon cancer	10	63721176	0.000124745	0.77	462933	1494	461439	Colon cancer || id:ukb-b-20145	TRUE	reported	10	63721176	0.0127792	4.31092e-06	31684	NA	NA	|| id:eqtl-a-ENSG00000081189	TRUE	reported	eqtl-a-ENSG00000081189	eqtl-a-ENSG00000081189	rs7090445	4.31092e-06	2	TRUE	NA	NA	0.000666257	31684	1.87749e-07	462933	TRUE	1.23616e-05
0.481977	0.476473	FALSE	FALSE	FALSE	Colon cancer	17	16170764	0.000118292	0.93	462933	1494	461439	Colon cancer || id:ukb-b-20145	TRUE	reported	17	16170764	0.0118942	2.01229e-10	31569	NA	NA	|| id:eqtl-a-ENSG00000081189	TRUE	reported	eqtl-a-ENSG00000081189	eqtl-a-ENSG00000081189	rs7210990	2.01229e-10	2	TRUE	NA	NA	0.00127995	31569	1.87601e-08	462933	TRUE	8.83281e-10
0.33317	0.322256	FALSE	FALSE	FALSE	Colon cancer	1	1497008	0.000126252	0.37	462933	1494	461439	Colon cancer || id:ukb-b-20145	TRUE	reported	1	1497008	0.0125434	5.22156e-43	23455	NA	NA	|| id:eqtl-a-ENSG00000197785	TRUE	reported	eqtl-a-ENSG00000197785	eqtl-a-ENSG00000197785	rs3766170	5.22156e-43	2	TRUE	NA	NA	0.00799469	23455	1.71549e-06	462933	TRUE	8.93278e-40
0.269777	0.242313	FALSE	FALSE	FALSE	Colon cancer	16	11288806	0.000138238	0.55	462933	1494	461439	Colon cancer || id:ukb-b-20145	TRUE	reported	16	11288806	0.0133989	2.12251e-06	26609	NA	NA	|| id:eqtl-a-ENSG00000197785	TRUE	reported	eqtl-a-ENSG00000197785	eqtl-a-ENSG00000197785	rs4780346	2.12251e-06	2	TRUE	NA	NA	0.000844209	26609	7.70486e-07	462933	TRUE	7.79336e-06
0.337903	0.322274	FALSE	TRUE	FALSE	Colon cancer	6	32400939	0.000125926	0.630001	462933	1494	461439	Colon cancer || id:ukb-b-20145	TRUE	reported	6	32400939	0.0125736	4.03831e-06	25135	NA	NA	|| id:eqtl-a-ENSG00000123096	TRUE	reported	eqtl-a-ENSG00000123096	eqtl-a-ENSG00000123096	rs3129859	4.03831e-06	2	TRUE	NA	NA	0.000844656	25135	5.12755e-07	462933	TRUE	1.19836e-05
0.245886	0.246265	FALSE	TRUE	FALSE	Colon cancer	12	26375436	0.000136638	0.22	462933	1494	461439	Colon cancer || id:ukb-b-20145	TRUE	reported	12	26375436	0.013773	1.62892e-23	26494	NA	NA	|| id:eqtl-a-ENSG00000123096	TRUE	reported	eqtl-a-ENSG00000123096	eqtl-a-ENSG00000123096	rs4963973	1.62892e-23	2	TRUE	NA	NA	0.00375574	26494	3.29943e-06	462933	TRUE	4.27761e-21
0.494318	0.521288	FALSE	FALSE	FALSE	Colon cancer	4	103551603	0.000117931	0.95	462933	1494	461439	Colon cancer || id:ukb-b-20145	TRUE	reported	4	103551603	0.0118954	4.40697e-06	26225	NA	NA	|| id:eqtl-a-ENSG00000123096	TRUE	reported	eqtl-a-ENSG00000123096	eqtl-a-ENSG00000123096	rs7665090	4.40697e-06	2	TRUE	NA	NA	0.000803193	26225	1.00998e-08	462933	TRUE	8.59004e-06
0.565826	0.579783	FALSE	FALSE	FALSE	Colon cancer	11	94105621	0.000119342	0.39	462933	1494	461439	Colon cancer || id:ukb-b-20145	TRUE	reported	11	94105621	0.0119906	1.42122e-10	14263	NA	NA	|| id:eqtl-a-ENSG00000166025	TRUE	reported	eqtl-a-ENSG00000166025	eqtl-a-ENSG00000166025	rs4508165	1.42122e-10	2	TRUE	NA	NA	0.00287589	14263	1.57589e-06	462933	TRUE	7.00762e-10
0.376137	0.354021	FALSE	TRUE	FALSE	Colon cancer	11	94288651	0.000123232	0.450001	462933	1494	461439	Colon cancer || id:ukb-b-20145	TRUE	reported	11	94288651	0.0122562	6.7112e-17	14262	NA	NA	|| id:eqtl-a-ENSG00000166025	TRUE	reported	eqtl-a-ENSG00000166025	eqtl-a-ENSG00000166025	rs6483346	6.7112e-17	2	TRUE	NA	NA	0.00486783	14262	1.20702e-06	462933	TRUE	5.96593e-16
0.662638	0.652651	FALSE	FALSE	FALSE	Colon cancer	1	156434703	0.000124075	0.49	462933	1494	461439	Colon cancer || id:ukb-b-20145	TRUE	reported	1	156434703	0.0125201	2.86616e-35	31644	NA	NA	|| id:eqtl-a-ENSG00000122786	TRUE	reported	eqtl-a-ENSG00000122786	eqtl-a-ENSG00000122786	rs1050316	2.86616e-35	2	TRUE	NA	NA	0.00483021	31644	1.02154e-06	462933	TRUE	3.63735e-32
0.50307	0.51241	FALSE	FALSE	FALSE	Colon cancer	18	20720973	0.000117866	0.649999	462933	1494	461439	Colon cancer || id:ukb-b-20145	TRUE	reported	18	20720973	0.0118947	3.73517e-06	31260	NA	NA	|| id:eqtl-a-ENSG00000122786	TRUE	reported	eqtl-a-ENSG00000122786	eqtl-a-ENSG00000122786	rs11082304	3.73517e-06	2	TRUE	NA	NA	0.000683976	31260	4.40323e-07	462933	TRUE	1.2852e-05
0.618137	0.59912	FALSE	FALSE	FALSE	Colon cancer	3	56849749	0.000120163	0.98	462933	1494	461439	Colon cancer || id:ukb-b-20145	TRUE	reported	3	56849749	0.0112912	1e-200	31644	NA	NA	|| id:eqtl-a-ENSG00000122786	TRUE	reported	eqtl-a-ENSG00000122786	eqtl-a-ENSG00000122786	rs1354034	1e-200	2	TRUE	NA	NA	0.0732222	31644	7.8625e-10	462933	TRUE	0
0.711362	0.724744	FALSE	FALSE	FALSE	Colon cancer	1	199010721	0.000132564	0.77	462933	1494	461439	Colon cancer || id:ukb-b-20145	TRUE	reported	1	199010721	0.013124	1.50779e-06	31644	NA	NA	|| id:eqtl-a-ENSG00000122786	TRUE	reported	eqtl-a-ENSG00000122786	eqtl-a-ENSG00000122786	rs1434282	1.50779e-06	2	TRUE	NA	NA	0.000730773	31644	1.79919e-07	462933	TRUE	4.64198e-06
0.317506	0.336196	FALSE	FALSE	FALSE	Colon cancer	12	57036023	0.000124837	0.0239999	462933	1494	461439	Colon cancer || id:ukb-b-20145	TRUE	reported	12	57036023	0.0127736	2.61318e-07	31529	NA	NA	|| id:eqtl-a-ENSG00000122786	TRUE	reported	eqtl-a-ENSG00000122786	eqtl-a-ENSG00000122786	rs2950393	2.61318e-07	2	TRUE	NA	NA	0.000840386	31529	1.09476e-05	462933	TRUE	1.01764e-05
0.332826	0.329274	FALSE	TRUE	FALSE	Colon cancer	2	38050232	0.000126056	0.0549997	462933	1494	461439	Colon cancer || id:ukb-b-20145	TRUE	reported	2	38050232	0.0126121	1.64161e-10	31644	NA	NA	|| id:eqtl-a-ENSG00000122786	TRUE	reported	eqtl-a-ENSG00000122786	eqtl-a-ENSG00000122786	rs4670221	1.64161e-10	2	TRUE	NA	NA	0.00128939	31644	7.95216e-06	462933	TRUE	1.21964e-08
0.344366	0.333917	FALSE	FALSE	FALSE	Colon cancer	20	1923734	0.000124956	0.0700003	462933	1494	461439	Colon cancer || id:ukb-b-20145	TRUE	reported	20	1923734	0.0125104	4.03376e-09	31260	NA	NA	|| id:eqtl-a-ENSG00000122786	TRUE	reported	eqtl-a-ENSG00000122786	eqtl-a-ENSG00000122786	rs6136489	4.03376e-09	2	TRUE	NA	NA	0.00110586	31260	7.11426e-06	462933	TRUE	1.64104e-07
0.425635	0.416654	FALSE	FALSE	FALSE	Colon cancer	3	56739923	0.000119534	0.13	462933	1494	461439	Colon cancer || id:ukb-b-20145	TRUE	reported	3	56739923	0.0120248	5.46739e-08	31529	NA	NA	|| id:eqtl-a-ENSG00000122786	TRUE	reported	eqtl-a-ENSG00000122786	eqtl-a-ENSG00000122786	rs6805910	5.46739e-08	2	TRUE	NA	NA	0.000936211	31529	4.91604e-06	462933	TRUE	1.07471e-06
0.575007	0.570074	FALSE	FALSE	FALSE	Colon cancer	8	130613614	0.000119949	0.0719996	462933	1494	461439	Colon cancer || id:ukb-b-20145	TRUE	reported	8	130613614	0.0120301	2.0261e-06	31569	NA	NA	|| id:eqtl-a-ENSG00000007237	TRUE	reported	eqtl-a-ENSG00000007237	eqtl-a-ENSG00000007237	rs10098310	2.0261e-06	2	TRUE	NA	NA	0.000714512	31569	6.98677e-06	462933	TRUE	3.44644e-05
0.400736	0.426529	FALSE	FALSE	FALSE	Colon cancer	12	112871372	0.000119145	0.31	462933	1494	461439	Colon cancer || id:ukb-b-20145	TRUE	reported	12	112871372	0.0121349	9.7013e-07	31185	NA	NA	|| id:eqtl-a-ENSG00000007237	TRUE	reported	eqtl-a-ENSG00000007237	eqtl-a-ENSG00000007237	rs11066301	9.7013e-07	2	TRUE	NA	NA	0.0007686	31185	2.26855e-06	462933	TRUE	7.38271e-06
0.688526	0.704936	FALSE	FALSE	FALSE	Colon cancer	17	10018742	0.000130413	0.64	462933	1494	461439	Colon cancer || id:ukb-b-20145	TRUE	reported	17	10018742	0.0125347	1.84927e-159	31684	NA	NA	|| id:eqtl-a-ENSG00000007237	TRUE	reported	eqtl-a-ENSG00000007237	eqtl-a-ENSG00000007237	rs11078832	1.84927e-159	2	TRUE	NA	NA	0.02234	31684	4.80772e-07	462933	TRUE	6.44086e-147
0.35099	0.353044	FALSE	FALSE	FALSE	Colon cancer	17	10075853	0.000124666	0.51	462933	1494	461439	Colon cancer || id:ukb-b-20145	TRUE	reported	17	10075853	0.0124404	2.13599e-16	31684	NA	NA	|| id:eqtl-a-ENSG00000007237	TRUE	reported	eqtl-a-ENSG00000007237	eqtl-a-ENSG00000007237	rs12936206	2.13599e-16	2	TRUE	NA	NA	0.00212517	31684	9.48175e-07	462933	TRUE	7.47569e-15
0.565077	0.555976	FALSE	FALSE	FALSE	Colon cancer	2	182323766	0.000119199	0.780001	462933	1494	461439	Colon cancer || id:ukb-b-20145	TRUE	reported	2	182323766	0.0119731	2.03002e-18	31569	NA	NA	|| id:eqtl-a-ENSG00000007237	TRUE	reported	eqtl-a-ENSG00000007237	eqtl-a-ENSG00000007237	rs1375493	2.03002e-18	2	TRUE	NA	NA	0.00242263	31569	1.63351e-07	462933	TRUE	4.5212e-17
0.408694	0.429562	FALSE	FALSE	FALSE	Colon cancer	12	112486818	0.000118979	0.450001	462933	1494	461439	Colon cancer || id:ukb-b-20145	TRUE	reported	12	112486818	0.0120968	9.19158e-07	31185	NA	NA	|| id:eqtl-a-ENSG00000007237	TRUE	reported	eqtl-a-ENSG00000007237	eqtl-a-ENSG00000007237	rs17696736	9.19158e-07	2	TRUE	NA	NA	0.000771948	31185	1.24085e-06	462933	TRUE	5.12256e-06
0.440885	0.448408	FALSE	FALSE	FALSE	Colon cancer	17	10131440	0.000118912	0.0239999	462933	1494	461439	Colon cancer || id:ukb-b-20145	TRUE	reported	17	10131440	0.0119731	4.90976e-09	31684	NA	NA	|| id:eqtl-a-ENSG00000007237	TRUE	reported	eqtl-a-ENSG00000007237	eqtl-a-ENSG00000007237	rs17761955	4.90976e-09	2	TRUE	NA	NA	0.00107909	31684	1.10456e-05	462933	TRUE	3.65085e-07
0.519173	0.557433	FALSE	FALSE	FALSE	Colon cancer	14	23589349	0.00011911	0.42	462933	1494	461439	Colon cancer || id:ukb-b-20145	TRUE	reported	14	23589349	0.0119018	6.52484e-07	31569	NA	NA	|| id:eqtl-a-ENSG00000007237	TRUE	reported	eqtl-a-ENSG00000007237	eqtl-a-ENSG00000007237	rs2239630	6.52484e-07	2	TRUE	NA	NA	0.000783393	31569	1.41225e-06	462933	TRUE	4.05746e-06
0.542056	0.517278	FALSE	FALSE	FALSE	Colon cancer	12	111884608	0.000117861	0.630001	462933	1494	461439	Colon cancer || id:ukb-b-20145	TRUE	reported	12	111884608	0.011929	2.80841e-10	28418	NA	NA	|| id:eqtl-a-ENSG00000007237	TRUE	reported	eqtl-a-ENSG00000007237	eqtl-a-ENSG00000007237	rs3184504	2.80841e-10	2	TRUE	NA	NA	0.00139888	28418	4.96327e-07	462933	TRUE	1.88692e-09
0.582097	0.553195	FALSE	FALSE	FALSE	Colon cancer	5	148200011	0.00011974	0.52	462933	1494	461439	Colon cancer || id:ukb-b-20145	TRUE	reported	5	148200011	0.0120476	1.09219e-11	31569	NA	NA	|| id:eqtl-a-ENSG00000007237	TRUE	reported	eqtl-a-ENSG00000007237	eqtl-a-ENSG00000007237	rs56330463	1.09219e-11	2	TRUE	NA	NA	0.00145997	31569	8.87449e-07	462933	TRUE	1.45868e-10
0.539991	0.516535	FALSE	FALSE	FALSE	Colon cancer	12	112007756	0.000117862	0.69	462933	1494	461439	Colon cancer || id:ukb-b-20145	TRUE	reported	12	112007756	0.0119252	3.86963e-10	28418	NA	NA	|| id:eqtl-a-ENSG00000007237	TRUE	reported	eqtl-a-ENSG00000007237	eqtl-a-ENSG00000007237	rs653178	3.86963e-10	2	TRUE	NA	NA	0.00137686	28418	3.45247e-07	462933	TRUE	2.25922e-09
0.392874	0.41198	FALSE	TRUE	FALSE	Colon cancer	3	128297569	0.000120535	0.0969996	462933	1494	461439	Colon cancer || id:ukb-b-20145	TRUE	reported	3	128297569	0.0121699	5.35945e-10	31569	NA	NA	|| id:eqtl-a-ENSG00000007237	TRUE	reported	eqtl-a-ENSG00000007237	eqtl-a-ENSG00000007237	rs9880192	5.35945e-10	2	TRUE	NA	NA	0.00121942	31569	5.96467e-06	462933	TRUE	2.3299e-08
0.422049	0.418225	FALSE	TRUE	TRUE	Colon cancer	10	65027610	0.000119619	0.17	462933	1494	461439	Colon cancer || id:ukb-b-20145	TRUE	reported	10	65027610	0.0120389	1.1517e-07	30971	NA	NA	|| id:eqtl-a-ENSG00000166963	TRUE	reported	eqtl-a-ENSG00000166963	eqtl-a-ENSG00000166963	rs10761731	1.1517e-07	2	FALSE	NA	NA	0.000906621	30971	4.05615e-06	462933	TRUE	1.68183e-06
0.489266	0.473376	FALSE	FALSE	FALSE	Colon cancer	10	65274927	0.00011811	0.56	462933	1494	461439	Colon cancer || id:ukb-b-20145	TRUE	reported	10	65274927	0.011895	2.51739e-07	31086	NA	NA	|| id:eqtl-a-ENSG00000166963	TRUE	reported	eqtl-a-ENSG00000166963	eqtl-a-ENSG00000166963	rs10761779	2.51739e-07	2	TRUE	NA	NA	0.000854716	31086	7.22115e-07	462933	TRUE	1.26014e-06
0.671601	0.677828	FALSE	TRUE	FALSE	Colon cancer	15	43433932	0.000126064	0.48	462933	1494	461439	Colon cancer || id:ukb-b-20145	TRUE	reported	15	43433932	0.0126116	5.82908e-32	30971	NA	NA	|| id:eqtl-a-ENSG00000166963	TRUE	reported	eqtl-a-ENSG00000166963	eqtl-a-ENSG00000166963	rs10851414	5.82908e-32	2	TRUE	NA	NA	0.00445052	30971	1.09828e-06	462933	TRUE	3.88934e-29
0.590064	0.558801	FALSE	FALSE	FALSE	Colon cancer	12	54712308	0.000118651	0.7	462933	1494	461439	Colon cancer || id:ukb-b-20145	TRUE	reported	12	54712308	0.0120677	5.96898e-19	31470	NA	NA	|| id:eqtl-a-ENSG00000166963	TRUE	reported	eqtl-a-ENSG00000166963	eqtl-a-ENSG00000166963	rs10876550	5.96898e-19	2	TRUE	NA	NA	0.00250662	31470	3.30266e-07	462933	TRUE	1.85595e-17
0.618137	0.59912	FALSE	FALSE	FALSE	Colon cancer	3	56849749	0.000120163	0.98	462933	1494	461439	Colon cancer || id:ukb-b-20145	TRUE	reported	3	56849749	0.0121216	1.62293e-67	31470	NA	NA	|| id:eqtl-a-ENSG00000166963	TRUE	reported	eqtl-a-ENSG00000166963	eqtl-a-ENSG00000166963	rs1354034	1.62293e-67	2	TRUE	NA	NA	0.00948751	31470	7.8625e-10	462933	TRUE	4.1923e-63
0.505261	0.499433	FALSE	FALSE	FALSE	Colon cancer	15	44526813	0.000119252	0.9	462933	1494	461439	Colon cancer || id:ukb-b-20145	TRUE	reported	15	44526813	0.0118935	5.21039e-07	31470	NA	NA	|| id:eqtl-a-ENSG00000166963	TRUE	reported	eqtl-a-ENSG00000166963	eqtl-a-ENSG00000166963	rs2663993	5.21039e-07	2	TRUE	NA	NA	0.000799747	31470	3.39324e-08	462933	TRUE	1.40748e-06
0.441001	0.455507	FALSE	FALSE	FALSE	Colon cancer	7	106372903	0.000118298	0.9	462933	1494	461439	Colon cancer || id:ukb-b-20145	TRUE	reported	7	106372903	0.0119743	3.15159e-08	31141	NA	NA	|| id:eqtl-a-ENSG00000166963	TRUE	reported	eqtl-a-ENSG00000166963	eqtl-a-ENSG00000166963	rs342296	3.15159e-08	2	TRUE	NA	NA	0.000982065	31141	3.61483e-08	462933	TRUE	1.02598e-07
0.712552	0.723457	FALSE	FALSE	FALSE	Colon cancer	15	44019788	0.000131785	0.9	462933	1494	461439	Colon cancer || id:ukb-b-20145	TRUE	reported	15	44019788	0.0130354	1.30227e-56	31351	NA	NA	|| id:eqtl-a-ENSG00000166963	TRUE	reported	eqtl-a-ENSG00000166963	eqtl-a-ENSG00000166963	rs4924720	1.30227e-56	2	TRUE	NA	NA	0.00795498	31351	3.29154e-08	462933	TRUE	8.61825e-53
0.715616	0.706785	FALSE	FALSE	FALSE	Colon cancer	15	44307583	0.000129492	0.66	462933	1494	461439	Colon cancer || id:ukb-b-20145	TRUE	reported	15	44307583	0.0131392	4.17734e-27	31341	NA	NA	|| id:eqtl-a-ENSG00000166963	TRUE	reported	eqtl-a-ENSG00000166963	eqtl-a-ENSG00000166963	rs4924732	4.17734e-27	2	TRUE	NA	NA	0.00369599	31341	4.28791e-07	462933	TRUE	5.95878e-25
0.310242	0.319777	FALSE	FALSE	FALSE	Colon cancer	15	43586908	0.000126688	0.83	462933	1494	461439	Colon cancer || id:ukb-b-20145	TRUE	reported	15	43586908	0.012736	5.37774e-65	25972	NA	NA	|| id:eqtl-a-ENSG00000166963	TRUE	reported	eqtl-a-ENSG00000166963	eqtl-a-ENSG00000166963	rs532672	5.37774e-65	2	TRUE	NA	NA	0.0110376	25972	9.70058e-08	462933	TRUE	4.56933e-61
0.30587	0.293995	FALSE	FALSE	FALSE	Colon cancer	15	43824030	0.000129173	0.95	462933	1494	461439	Colon cancer || id:ukb-b-20145	TRUE	reported	15	43824030	0.0127735	2.92146e-71	31132	NA	NA	|| id:eqtl-a-ENSG00000166963	TRUE	reported	eqtl-a-ENSG00000166963	eqtl-a-ENSG00000166963	rs570933	2.92146e-71	2	TRUE	NA	NA	0.010131	31132	8.55786e-09	462933	TRUE	1.51067e-66
0.285054	0.274072	FALSE	FALSE	FALSE	Colon cancer	15	44161550	0.000132307	0.96	462933	1494	461439	Colon cancer || id:ukb-b-20145	TRUE	reported	15	44161550	0.0130734	4.57509e-54	31470	NA	NA	|| id:eqtl-a-ENSG00000166963	TRUE	reported	eqtl-a-ENSG00000166963	eqtl-a-ENSG00000166963	rs686666	4.57509e-54	2	TRUE	NA	NA	0.00755971	31470	5.94427e-09	462933	TRUE	1.5799e-50
0.311922	0.302362	FALSE	FALSE	FALSE	Colon cancer	15	43704558	0.000128186	0.99	462933	1494	461439	Colon cancer || id:ukb-b-20145	TRUE	reported	15	43704558	0.012715	4.83838e-66	31132	NA	NA	|| id:eqtl-a-ENSG00000166963	TRUE	reported	eqtl-a-ENSG00000166963	eqtl-a-ENSG00000166963	rs690276	4.83838e-66	2	TRUE	NA	NA	0.00937634	31132	3.23597e-10	462933	TRUE	8.7528e-62
0.699771	0.696088	FALSE	FALSE	FALSE	Colon cancer	15	43300425	0.000128076	0.21	462933	1494	461439	Colon cancer || id:ukb-b-20145	TRUE	reported	15	43300425	0.0129571	6.56448e-15	26006	NA	NA	|| id:eqtl-a-ENSG00000166963	TRUE	reported	eqtl-a-ENSG00000166963	eqtl-a-ENSG00000166963	rs7169603	6.56448e-15	2	TRUE	NA	NA	0.00232988	26006	3.43472e-06	462933	TRUE	3.12617e-13
0.281043	0.285778	FALSE	FALSE	FALSE	Colon cancer	15	43109385	0.000130361	0.15	462933	1494	461439	Colon cancer || id:ukb-b-20145	TRUE	reported	15	43109385	0.0132102	7.4559e-16	31083	NA	NA	|| id:eqtl-a-ENSG00000166963	TRUE	reported	eqtl-a-ENSG00000166963	eqtl-a-ENSG00000166963	rs7182753	7.4559e-16	2	TRUE	NA	NA	0.00208726	31083	4.3816e-06	462933	TRUE	9.69186e-14
0.489677	0.47327	FALSE	FALSE	FALSE	Colon cancer	10	65138910	0.000118114	0.59	462933	1494	461439	Colon cancer || id:ukb-b-20145	TRUE	reported	10	65138910	0.0118953	4.54004e-07	31355	NA	NA	|| id:eqtl-a-ENSG00000166963	TRUE	reported	eqtl-a-ENSG00000166963	eqtl-a-ENSG00000166963	rs7910927	4.54004e-07	2	TRUE	NA	NA	0.000811101	31355	6.14599e-07	462933	TRUE	2.06238e-06
0.282536	0.278333	FALSE	FALSE	FALSE	Colon cancer	1	248038210	0.000131717	0.53	462933	1494	461439	Colon cancer || id:ukb-b-20145	TRUE	reported	1	248038210	0.0131963	2.22485e-12	31684	NA	NA	|| id:eqtl-a-ENSG00000180543	TRUE	reported	eqtl-a-ENSG00000180543	eqtl-a-ENSG00000180543	rs35340377	2.22485e-12	2	TRUE	NA	NA	0.00155287	31684	8.5005e-07	462933	TRUE	3.34728e-11
0.568884	0.572752	FALSE	FALSE	FALSE	Colon cancer	2	71584485	0.000119253	0.74	462933	1494	461439	Colon cancer || id:ukb-b-20145	TRUE	reported	2	71584485	0.0120089	3.14369e-06	31569	NA	NA	|| id:eqtl-a-ENSG00000180543	TRUE	reported	eqtl-a-ENSG00000180543	eqtl-a-ENSG00000180543	rs7568069	3.14369e-06	2	TRUE	NA	NA	0.000687797	31569	2.32e-07	462933	TRUE	9.57432e-06
0.566553	0.560928	FALSE	FALSE	FALSE	Colon cancer	8	98143719	0.000119643	0.0340001	462933	1494	461439	Colon cancer || id:ukb-b-20145	TRUE	reported	8	98143719	0.011958	8.88383e-29	31355	NA	NA	|| id:eqtl-a-ENSG00000180543	TRUE	reported	eqtl-a-ENSG00000180543	eqtl-a-ENSG00000180543	rs7822594	8.88383e-29	2	TRUE	NA	NA	0.00393611	31355	9.70946e-06	462933	TRUE	1.44211e-24
0.332685	0.328743	FALSE	FALSE	FALSE	Colon cancer	14	92852880	0.000126899	0.93	462933	1494	461439	Colon cancer || id:ukb-b-20145	TRUE	reported	14	92852880	0.0126205	5.35316e-07	31353	NA	NA	|| id:eqtl-a-ENSG00000140092	TRUE	reported	eqtl-a-ENSG00000140092	eqtl-a-ENSG00000140092	rs10139242	5.35316e-07	2	TRUE	NA	NA	0.000801027	31353	1.49143e-08	462933	TRUE	1.36496e-06
0.535007	0.543456	FALSE	FALSE	FALSE	Colon cancer	14	92310699	0.000118487	0.77	462933	1494	461439	Colon cancer || id:ukb-b-20145	TRUE	reported	14	92310699	0.0114364	1e-200	31470	NA	NA	|| id:eqtl-a-ENSG00000140092	TRUE	reported	eqtl-a-ENSG00000140092	eqtl-a-ENSG00000140092	rs10145714	1e-200	2	TRUE	NA	NA	0.0382619	31470	1.77673e-07	462933	TRUE	1.59558e-252
0.246763	0.247152	FALSE	FALSE	FALSE	Colon cancer	14	92539787	0.000136837	0.35	462933	1494	461439	Colon cancer || id:ukb-b-20145	TRUE	reported	14	92539787	0.0131874	1e-200	31354	NA	NA	|| id:eqtl-a-ENSG00000140092	TRUE	reported	eqtl-a-ENSG00000140092	eqtl-a-ENSG00000140092	rs10467859	1e-200	2	TRUE	NA	NA	0.0413763	31354	1.86886e-06	462933	TRUE	4.06823e-270
0.627717	0.572118	FALSE	FALSE	FALSE	Colon cancer	14	92652231	0.000127018	0.14	462933	1494	461439	Colon cancer || id:ukb-b-20145	TRUE	reported	14	92652231	0.0121314	4.99229e-94	26487	NA	NA	|| id:eqtl-a-ENSG00000140092	TRUE	reported	eqtl-a-ENSG00000140092	eqtl-a-ENSG00000140092	rs1241684	4.99229e-94	2	TRUE	NA	NA	0.0157261	26487	4.66132e-06	462933	TRUE	1.23289e-85
0.580426	0.581381	FALSE	FALSE	FALSE	Colon cancer	14	92100175	0.00012787	0.56	462933	1494	461439	Colon cancer || id:ukb-b-20145	TRUE	reported	14	92100175	0.0119846	6.31248e-41	25669	NA	NA	|| id:eqtl-a-ENSG00000140092	TRUE	reported	eqtl-a-ENSG00000140092	eqtl-a-ENSG00000140092	rs12435363	6.31248e-41	2	TRUE	NA	NA	0.00694392	25669	7.36497e-07	462933	TRUE	5.05756e-38
0.278774	0.285573	FALSE	FALSE	FALSE	Colon cancer	14	92338342	0.000132114	0.6	462933	1494	461439	Colon cancer || id:ukb-b-20145	TRUE	reported	14	92338342	0.0106534	1e-200	30066	NA	NA	|| id:eqtl-a-ENSG00000140092	TRUE	reported	eqtl-a-ENSG00000140092	eqtl-a-ENSG00000140092	rs12586948	1e-200	2	TRUE	NA	NA	0.205927	30066	5.7915e-07	462933	TRUE	0
0.326923	0.330809	FALSE	FALSE	FALSE	Colon cancer	14	92439455	0.000125448	0.52	462933	1494	461439	Colon cancer || id:ukb-b-20145	TRUE	reported	14	92439455	0.012135	1e-200	31355	NA	NA	|| id:eqtl-a-ENSG00000140092	TRUE	reported	eqtl-a-ENSG00000140092	eqtl-a-ENSG00000140092	rs2295163	1e-200	2	TRUE	NA	NA	0.0402655	31355	9.06059e-07	462933	TRUE	9.40579e-264
0.52377	0.516004	FALSE	FALSE	FALSE	Colon cancer	12	111973358	0.000118228	0.69	462933	1494	461439	Colon cancer || id:ukb-b-20145	TRUE	reported	12	111973358	0.0119052	1.20459e-07	27875	NA	NA	|| id:eqtl-a-ENSG00000140092	TRUE	reported	eqtl-a-ENSG00000140092	eqtl-a-ENSG00000140092	rs597808	1.20459e-07	2	TRUE	NA	NA	0.00100396	27875	3.46652e-07	462933	TRUE	4.56628e-07
0.441113	0.423025	FALSE	FALSE	FALSE	Colon cancer	14	92210399	0.000120384	0.23	462933	1494	461439	Colon cancer || id:ukb-b-20145	TRUE	reported	14	92210399	0.0115562	1e-200	30079	NA	NA	|| id:eqtl-a-ENSG00000140092	TRUE	reported	eqtl-a-ENSG00000140092	eqtl-a-ENSG00000140092	rs67028540	1e-200	2	TRUE	NA	NA	0.034409	30079	3.09595e-06	462933	TRUE	2.83478e-214
0.537476	0.517542	FALSE	TRUE	TRUE	Colon cancer	12	111865049	0.000118726	0.57	462933	1494	461439	Colon cancer || id:ukb-b-20145	TRUE	reported	12	111865049	0.0119258	2.4173e-07	28204	NA	NA	|| id:eqtl-a-ENSG00000140092	TRUE	reported	eqtl-a-ENSG00000140092	eqtl-a-ENSG00000140092	rs7310615	2.4173e-07	2	FALSE	NA	NA	0.000944603	28204	7.00376e-07	462933	TRUE	1.08239e-06
0.351135	0.316464	FALSE	FALSE	FALSE	Colon cancer	3	52279594	0.000126867	0.79	462933	1494	461439	Colon cancer || id:ukb-b-20145	TRUE	reported	3	52279594	0.0124562	7.24453e-08	31385	NA	NA	|| id:eqtl-a-ENSG00000140092	TRUE	reported	eqtl-a-ENSG00000140092	eqtl-a-ENSG00000140092	rs7618915	7.24453e-08	2	TRUE	NA	NA	0.000923187	31385	1.57777e-07	462933	TRUE	2.71305e-07
0.457514	0.48179	FALSE	FALSE	FALSE	Colon cancer	17	37938047	0.000117964	0.26	462933	1494	461439	Colon cancer || id:ukb-b-20145	TRUE	reported	17	37938047	0.0119352	1.78731e-07	31684	NA	NA	|| id:eqtl-a-ENSG00000150995	TRUE	reported	eqtl-a-ENSG00000150995	eqtl-a-ENSG00000150995	rs10445308	1.78731e-07	2	TRUE	NA	NA	0.000859319	31684	2.74765e-06	462933	TRUE	1.89966e-06
0.493155	0.510192	FALSE	FALSE	FALSE	Colon cancer	17	38066240	0.000117937	0.11	462933	1494	461439	Colon cancer || id:ukb-b-20145	TRUE	reported	17	38066240	0.0118904	6.02005e-09	31300	NA	NA	|| id:eqtl-a-ENSG00000150995	TRUE	reported	eqtl-a-ENSG00000150995	eqtl-a-ENSG00000150995	rs2290400	6.02005e-09	2	TRUE	NA	NA	0.00107963	31300	5.59383e-06	462933	TRUE	1.76171e-07
0.326109	0.35119	FALSE	TRUE	FALSE	Colon cancer	3	4455673	0.00012414	0.28	462933	1494	461439	Colon cancer || id:ukb-b-20145	TRUE	reported	3	4455673	0.0126594	1.42462e-19	31560	NA	NA	|| id:eqtl-a-ENSG00000150995	TRUE	reported	eqtl-a-ENSG00000150995	eqtl-a-ENSG00000150995	rs2819580	1.42462e-19	2	TRUE	NA	NA	0.00258874	31560	2.51128e-06	462933	TRUE	2.24375e-17
0.746826	0.753064	FALSE	FALSE	FALSE	Colon cancer	20	44747947	0.000137109	0.11	462933	1494	461439	Colon cancer || id:ukb-b-20145	TRUE	reported	20	44747947	0.0136774	4.99022e-06	31300	NA	NA	|| id:eqtl-a-ENSG00000150995	TRUE	reported	eqtl-a-ENSG00000150995	eqtl-a-ENSG00000150995	rs4810485	4.99022e-06	2	TRUE	NA	NA	0.00066551	31300	5.39052e-06	462933	TRUE	5.80958e-05
0.260645	0.262558	FALSE	FALSE	FALSE	Colon cancer	3	4571671	0.000133996	0.99	462933	1494	461439	Colon cancer || id:ukb-b-20145	TRUE	reported	3	4571671	0.0135267	6.51929e-16	31684	NA	NA	|| id:eqtl-a-ENSG00000150995	TRUE	reported	eqtl-a-ENSG00000150995	eqtl-a-ENSG00000150995	rs6796205	6.51929e-16	2	TRUE	NA	NA	0.00205596	31684	2.98291e-10	462933	TRUE	5.70715e-15
0.731434	0.726784	FALSE	FALSE	FALSE	Colon cancer	9	27032962	0.000132714	0.450001	462933	1494	461439	Colon cancer || id:ukb-b-20145	TRUE	reported	9	27032962	0.0131848	1.39316e-116	31522	NA	NA	|| id:eqtl-a-ENSG00000120156	TRUE	reported	eqtl-a-ENSG00000120156	eqtl-a-ENSG00000120156	rs10757640	1.39316e-116	2	TRUE	NA	NA	0.0164392	31522	1.24212e-06	462933	TRUE	7.61966e-107
0.318384	0.326367	FALSE	FALSE	FALSE	Colon cancer	9	27139817	0.000126075	0.00850002	462933	1494	461439	Colon cancer || id:ukb-b-20145	TRUE	reported	9	27139817	0.0126192	8.78011e-79	31514	NA	NA	|| id:eqtl-a-ENSG00000120156	TRUE	reported	eqtl-a-ENSG00000120156	eqtl-a-ENSG00000120156	rs10967731	8.78011e-79	2	TRUE	NA	NA	0.0110826	31514	1.49374e-05	462933	TRUE	1.84375e-68
0.555075	0.55148	FALSE	FALSE	FALSE	Colon cancer	9	27338480	0.000121755	0.49	462933	1494	461439	Colon cancer || id:ukb-b-20145	TRUE	reported	9	27338480	0.0119583	6.73752e-11	31644	NA	NA	|| id:eqtl-a-ENSG00000120156	TRUE	reported	eqtl-a-ENSG00000120156	eqtl-a-ENSG00000120156	rs10967901	6.73752e-11	2	TRUE	NA	NA	0.0013444	31644	1.01311e-06	462933	TRUE	8.2698e-10
0.540765	0.53639	FALSE	FALSE	FALSE	Colon cancer	9	26770758	0.000118672	0.36	462933	1494	461439	Colon cancer || id:ukb-b-20145	TRUE	reported	9	26770758	0.0118423	1.6885e-54	31639	NA	NA	|| id:eqtl-a-ENSG00000120156	TRUE	reported	eqtl-a-ENSG00000120156	eqtl-a-ENSG00000120156	rs2383712	1.6885e-54	2	TRUE	NA	NA	0.00758148	31639	1.83796e-06	462933	TRUE	1.74446e-49
0.467217	0.477754	FALSE	FALSE	FALSE	Colon cancer	9	27279267	0.000118278	0.8	462933	1494	461439	Colon cancer || id:ukb-b-20145	TRUE	reported	9	27279267	0.011416	1e-200	31527	NA	NA	|| id:eqtl-a-ENSG00000120156	TRUE	reported	eqtl-a-ENSG00000120156	eqtl-a-ENSG00000120156	rs4142732	1e-200	2	TRUE	NA	NA	0.0395299	31527	1.43249e-07	462933	TRUE	1.28789e-261
0.396403	0.389391	FALSE	TRUE	FALSE	Colon cancer	3	64141653	0.000121325	0.649999	462933	1494	461439	Colon cancer || id:ukb-b-20145	TRUE	reported	3	64141653	0.012135	3.31284e-18	31567	NA	NA	|| id:eqtl-a-ENSG00000163637	TRUE	reported	eqtl-a-ENSG00000163637	eqtl-a-ENSG00000163637	rs13072811	3.31284e-18	2	TRUE	NA	NA	0.0023922	31567	4.54898e-07	462933	TRUE	1.05555e-16
0.662638	0.652651	FALSE	FALSE	FALSE	Colon cancer	1	156434703	0.000124075	0.49	462933	1494	461439	Colon cancer || id:ukb-b-20145	TRUE	reported	1	156434703	0.0125663	2.75296e-12	14263	NA	NA	|| id:eqtl-a-ENSG00000259207	TRUE	reported	eqtl-a-ENSG00000259207	eqtl-a-ENSG00000259207	rs1050316	2.75296e-12	2	TRUE	NA	NA	0.00341435	14263	1.02154e-06	462933	TRUE	1.36445e-11
0.422049	0.418225	FALSE	TRUE	TRUE	Colon cancer	10	65027610	0.000119619	0.17	462933	1494	461439	Colon cancer || id:ukb-b-20145	TRUE	reported	10	65027610	0.0119988	1.62218e-28	14263	NA	NA	|| id:eqtl-a-ENSG00000259207	TRUE	reported	eqtl-a-ENSG00000259207	eqtl-a-ENSG00000259207	rs10761731	1.62218e-28	2	FALSE	NA	NA	0.00853065	14263	4.05615e-06	462933	TRUE	1.60873e-26
0.511758	0.493248	FALSE	FALSE	FALSE	Colon cancer	10	65337153	0.000117966	0.49	462933	1494	461439	Colon cancer || id:ukb-b-20145	TRUE	reported	10	65337153	0.0118593	1.83189e-26	14263	NA	NA	|| id:eqtl-a-ENSG00000259207	TRUE	reported	eqtl-a-ENSG00000259207	eqtl-a-ENSG00000259207	rs10822184	1.83189e-26	2	TRUE	NA	NA	0.00788394	14263	1.03623e-06	462933	TRUE	4.1291e-25
0.590064	0.558801	FALSE	FALSE	FALSE	Colon cancer	12	54712308	0.000118651	0.7	462933	1494	461439	Colon cancer || id:ukb-b-20145	TRUE	reported	12	54712308	0.0120346	4.35311e-36	14263	NA	NA	|| id:eqtl-a-ENSG00000259207	TRUE	reported	eqtl-a-ENSG00000259207	eqtl-a-ENSG00000259207	rs10876550	4.35311e-36	2	TRUE	NA	NA	0.0109109	14263	3.30266e-07	462933	TRUE	1.42871e-34
0.50307	0.51241	FALSE	FALSE	FALSE	Colon cancer	18	20720973	0.000117866	0.649999	462933	1494	461439	Colon cancer || id:ukb-b-20145	TRUE	reported	18	20720973	0.0118827	1.62705e-12	14263	NA	NA	|| id:eqtl-a-ENSG00000259207	TRUE	reported	eqtl-a-ENSG00000259207	eqtl-a-ENSG00000259207	rs11082304	1.62705e-12	2	TRUE	NA	NA	0.0034859	14263	4.40323e-07	462933	TRUE	6.2273e-12
0.284247	0.267368	FALSE	FALSE	FALSE	Colon cancer	20	1924707	0.000133082	0.12	462933	1494	461439	Colon cancer || id:ukb-b-20145	TRUE	reported	20	1924707	0.0131817	7.57373e-08	14263	NA	NA	|| id:eqtl-a-ENSG00000259207	TRUE	reported	eqtl-a-ENSG00000259207	eqtl-a-ENSG00000259207	rs13042885	7.57373e-08	2	TRUE	NA	NA	0.00202309	14263	5.32449e-06	462933	TRUE	5.10122e-07
0.618137	0.59912	FALSE	FALSE	FALSE	Colon cancer	3	56849749	0.000120163	0.98	462933	1494	461439	Colon cancer || id:ukb-b-20145	TRUE	reported	3	56849749	0.0114957	1e-200	14263	NA	NA	|| id:eqtl-a-ENSG00000259207	TRUE	reported	eqtl-a-ENSG00000259207	eqtl-a-ENSG00000259207	rs1354034	1e-200	2	TRUE	NA	NA	0.118331	14263	7.8625e-10	462933	TRUE	0
0.319647	0.339601	FALSE	FALSE	FALSE	Colon cancer	12	57055291	0.000124425	0.0280001	462933	1494	461439	Colon cancer || id:ukb-b-20145	TRUE	reported	12	57055291	0.0127401	1.43516e-12	14263	NA	NA	|| id:eqtl-a-ENSG00000259207	TRUE	reported	eqtl-a-ENSG00000259207	eqtl-a-ENSG00000259207	rs2950390	1.43516e-12	2	TRUE	NA	NA	0.0035032	14263	1.04585e-05	462933	TRUE	4.41923e-11
0.332826	0.329274	FALSE	TRUE	FALSE	Colon cancer	2	38050232	0.000126056	0.0549997	462933	1494	461439	Colon cancer || id:ukb-b-20145	TRUE	reported	2	38050232	0.0126194	6.7997e-07	14263	NA	NA	|| id:eqtl-a-ENSG00000259207	TRUE	reported	eqtl-a-ENSG00000259207	eqtl-a-ENSG00000259207	rs4670221	6.7997e-07	2	TRUE	NA	NA	0.0017269	14263	7.95216e-06	462933	TRUE	5.14344e-06
0.723529	0.737599	FALSE	FALSE	FALSE	Colon cancer	1	199007208	0.000134546	0.91	462933	1494	461439	Colon cancer || id:ukb-b-20145	TRUE	reported	1	199007208	0.0132965	1.5819e-06	14263	NA	NA	|| id:eqtl-a-ENSG00000259207	TRUE	reported	eqtl-a-ENSG00000259207	eqtl-a-ENSG00000259207	rs7529925	1.5819e-06	2	TRUE	NA	NA	0.00161352	14263	2.77126e-08	462933	TRUE	2.5077e-06
0.489677	0.47327	FALSE	FALSE	FALSE	Colon cancer	10	65138910	0.000118114	0.59	462933	1494	461439	Colon cancer || id:ukb-b-20145	TRUE	reported	10	65138910	0.0118603	1.57398e-25	14263	NA	NA	|| id:eqtl-a-ENSG00000259207	TRUE	reported	eqtl-a-ENSG00000259207	eqtl-a-ENSG00000259207	rs7910927	1.57398e-25	2	TRUE	NA	NA	0.0075896	14263	6.14599e-07	462933	TRUE	2.42388e-24
0.637893	0.658524	FALSE	FALSE	FALSE	Colon cancer	19	2305592	0.000126321	0.26	462933	1494	461439	Colon cancer || id:ukb-b-20145	TRUE	reported	19	2305592	0.011967	1e-200	11158	NA	NA	|| id:eqtl-a-ENSG00000130332	TRUE	reported	eqtl-a-ENSG00000130332	eqtl-a-ENSG00000130332	rs7255529	1e-200	2	TRUE	NA	NA	0.0822879	11158	2.74594e-06	462933	TRUE	4.8794e-206
0.52751	0.529854	FALSE	FALSE	FALSE	Colon cancer	6	167533062	0.000118053	0.9	462933	1494	461439	Colon cancer || id:ukb-b-20145	TRUE	reported	6	167533062	0.0119112	6.87717e-07	31684	NA	NA	|| id:eqtl-a-ENSG00000166402	TRUE	reported	eqtl-a-ENSG00000166402	eqtl-a-ENSG00000166402	rs1854853	6.87717e-07	2	TRUE	NA	NA	0.000777473	31684	3.68891e-08	462933	TRUE	1.84619e-06
0.556397	0.552071	FALSE	FALSE	FALSE	Colon cancer	11	8278197	0.000119511	0.7	462933	1494	461439	Colon cancer || id:ukb-b-20145	TRUE	reported	11	8278197	0.0119697	9.08908e-07	24943	NA	NA	|| id:eqtl-a-ENSG00000166402	TRUE	reported	eqtl-a-ENSG00000166402	eqtl-a-ENSG00000166402	rs204938	9.08908e-07	2	TRUE	NA	NA	0.000965756	24943	3.17572e-07	462933	TRUE	2.65948e-06
0.48307	0.472349	FALSE	FALSE	FALSE	Colon cancer	11	8037206	0.000118835	0.6	462933	1494	461439	Colon cancer || id:ukb-b-20145	TRUE	reported	11	8037206	0.0118662	1.14262e-24	31684	NA	NA	|| id:eqtl-a-ENSG00000166402	TRUE	reported	eqtl-a-ENSG00000166402	eqtl-a-ENSG00000166402	rs2280729	1.14262e-24	2	TRUE	NA	NA	0.00330728	31684	5.92141e-07	462933	TRUE	1.35468e-22
0.518216	0.494979	FALSE	FALSE	FALSE	Colon cancer	11	7930728	0.000118004	0.38	462933	1494	461439	Colon cancer || id:ukb-b-20145	TRUE	reported	11	7930728	0.0118968	3.76955e-09	31562	NA	NA	|| id:eqtl-a-ENSG00000166402	TRUE	reported	eqtl-a-ENSG00000166402	eqtl-a-ENSG00000166402	rs4758255	3.76955e-09	2	TRUE	NA	NA	0.00109956	31562	1.63077e-06	462933	TRUE	4.19911e-08
0.410258	0.444558	FALSE	FALSE	FALSE	Colon cancer	8	144020546	0.000118895	0.12	462933	1494	461439	Colon cancer || id:ukb-b-20145	TRUE	reported	8	144020546	0.0120782	8.93511e-13	25568	NA	NA	|| id:eqtl-a-ENSG00000130193	TRUE	reported	eqtl-a-ENSG00000130193	eqtl-a-ENSG00000130193	rs148519290	8.93511e-13	2	TRUE	NA	NA	0.00199328	25568	5.29438e-06	462933	TRUE	4.233e-11
0.741827	0.736327	FALSE	TRUE	FALSE	Colon cancer	6	130374461	0.000133782	0.69	462933	1494	461439	Colon cancer || id:ukb-b-20145	TRUE	reported	6	130374461	0.0135693	1.38038e-15	25575	NA	NA	|| id:eqtl-a-ENSG00000130193	TRUE	reported	eqtl-a-ENSG00000130193	eqtl-a-ENSG00000130193	rs7740107	1.38038e-15	2	TRUE	NA	NA	0.00248849	25575	3.40189e-07	462933	TRUE	1.57545e-14
0.402852	0.396593	FALSE	FALSE	FALSE	Colon cancer	12	29772290	0.000121225	0.6	462933	1494	461439	Colon cancer || id:ukb-b-20145	TRUE	reported	12	29772290	0.0121007	4.9488e-19	31470	NA	NA	|| id:eqtl-a-ENSG00000133687	TRUE	reported	eqtl-a-ENSG00000133687	eqtl-a-ENSG00000133687	rs10771553	4.9488e-19	2	TRUE	NA	NA	0.00251837	31470	5.94315e-07	462933	TRUE	2.08497e-17
0.598285	0.603835	FALSE	TRUE	FALSE	Colon cancer	12	29436584	0.000120638	0.41	462933	1494	461439	Colon cancer || id:ukb-b-20145	TRUE	reported	12	29436584	0.0120377	1.61102e-54	31269	NA	NA	|| id:eqtl-a-ENSG00000133687	TRUE	reported	eqtl-a-ENSG00000133687	eqtl-a-ENSG00000133687	rs10843376	1.61102e-54	2	TRUE	NA	NA	0.00767337	31269	1.43736e-06	462933	TRUE	1.01614e-49
0.315577	0.323637	FALSE	FALSE	FALSE	Colon cancer	12	29539328	0.000126764	0.98	462933	1494	461439	Colon cancer || id:ukb-b-20145	TRUE	reported	12	29539328	0.0127291	2.5698e-39	31265	NA	NA	|| id:eqtl-a-ENSG00000133687	TRUE	reported	eqtl-a-ENSG00000133687	eqtl-a-ENSG00000133687	rs10843401	2.5698e-39	2	TRUE	NA	NA	0.00547477	31265	1.30982e-09	462933	TRUE	7.73615e-37
0.300143	0.298493	FALSE	FALSE	FALSE	Colon cancer	12	30421660	0.00012903	0.39	462933	1494	461439	Colon cancer || id:ukb-b-20145	TRUE	reported	12	30421660	0.012923	7.63484e-32	31470	NA	NA	|| id:eqtl-a-ENSG00000133687	TRUE	reported	eqtl-a-ENSG00000133687	eqtl-a-ENSG00000133687	rs11050777	7.63484e-32	2	TRUE	NA	NA	0.00436346	31470	1.62806e-06	462933	TRUE	8.36037e-29
0.565707	0.554467	FALSE	FALSE	FALSE	Colon cancer	11	108283161	0.000118599	0.23	462933	1494	461439	Colon cancer || id:ukb-b-20145	TRUE	reported	11	108283161	0.0119971	6.39794e-07	31086	NA	NA	|| id:eqtl-a-ENSG00000133687	TRUE	reported	eqtl-a-ENSG00000133687	eqtl-a-ENSG00000133687	rs11212617	6.39794e-07	2	TRUE	NA	NA	0.0007968	31086	3.17909e-06	462933	TRUE	6.34626e-06
0.289376	0.274229	FALSE	FALSE	FALSE	Colon cancer	12	29666890	0.000138804	0.58	462933	1494	461439	Colon cancer || id:ukb-b-20145	TRUE	reported	12	29666890	0.0130642	2.23512e-30	31470	NA	NA	|| id:eqtl-a-ENSG00000133687	TRUE	reported	eqtl-a-ENSG00000133687	eqtl-a-ENSG00000133687	rs12815535	2.23512e-30	2	TRUE	NA	NA	0.00415213	31470	6.50369e-07	462933	TRUE	7.61684e-28
0.435127	0.471365	FALSE	FALSE	FALSE	Colon cancer	12	30165470	0.000118991	0.88	462933	1494	461439	Colon cancer || id:ukb-b-20145	TRUE	reported	12	30165470	0.0116005	1e-200	31459	NA	NA	|| id:eqtl-a-ENSG00000133687	TRUE	reported	eqtl-a-ENSG00000133687	eqtl-a-ENSG00000133687	rs1909148	1e-200	2	TRUE	NA	NA	0.0308535	31459	4.93394e-08	462933	TRUE	2.67042e-203
0.35411	0.369518	FALSE	FALSE	FALSE	Colon cancer	12	29898195	0.00012224	0.13	462933	1494	461439	Colon cancer || id:ukb-b-20145	TRUE	reported	12	29898195	0.0114348	1e-200	31470	NA	NA	|| id:eqtl-a-ENSG00000133687	TRUE	reported	eqtl-a-ENSG00000133687	eqtl-a-ENSG00000133687	rs302326	1e-200	2	TRUE	NA	NA	0.0764327	31470	4.84257e-06	462933	TRUE	0
0.536773	0.558374	FALSE	FALSE	FALSE	Colon cancer	12	29948949	0.000119098	0.95	462933	1494	461439	Colon cancer || id:ukb-b-20145	TRUE	reported	12	29948949	0.0111411	1e-200	31470	NA	NA	|| id:eqtl-a-ENSG00000133687	TRUE	reported	eqtl-a-ENSG00000133687	eqtl-a-ENSG00000133687	rs302356	1e-200	2	TRUE	NA	NA	0.0621575	31470	1.02272e-08	462933	TRUE	0
0.494776	0.486787	FALSE	FALSE	FALSE	Colon cancer	21	30717737	0.00011808	0.15	462933	1494	461439	Colon cancer || id:ukb-b-20145	TRUE	reported	21	30717737	0.0118951	3.72083e-06	31470	NA	NA	|| id:eqtl-a-ENSG00000133687	TRUE	reported	eqtl-a-ENSG00000133687	eqtl-a-ENSG00000133687	rs372883	3.72083e-06	2	TRUE	NA	NA	0.000679653	31470	4.4571e-06	462933	TRUE	3.89526e-05
0.518095	0.511134	FALSE	TRUE	TRUE	Colon cancer	12	30783184	0.000117994	0.17	462933	1494	461439	Colon cancer || id:ukb-b-20145	TRUE	reported	12	30783184	0.011902	2.69228e-06	14263	NA	NA	|| id:eqtl-a-ENSG00000133687	TRUE	reported	eqtl-a-ENSG00000133687	eqtl-a-ENSG00000133687	rs4082413	2.69228e-06	2	FALSE	NA	NA	0.00154206	14263	4.00158e-06	462933	TRUE	1.15548e-05
0.344274	0.352315	FALSE	FALSE	FALSE	Colon cancer	12	29325537	0.000123814	0.51	462933	1494	461439	Colon cancer || id:ukb-b-20145	TRUE	reported	12	29325537	0.0124669	2.80092e-31	31353	NA	NA	|| id:eqtl-a-ENSG00000133687	TRUE	reported	eqtl-a-ENSG00000133687	eqtl-a-ENSG00000133687	rs61916737	2.80092e-31	2	TRUE	NA	NA	0.00429781	31353	9.56448e-07	462933	TRUE	1.53389e-28
0.561868	0.575855	FALSE	TRUE	TRUE	Colon cancer	13	71236611	0.000119625	0.57	462933	1494	461439	Colon cancer || id:ukb-b-20145	TRUE	reported	13	71236611	0.0119644	8.69761e-18	31355	NA	NA	|| id:eqtl-a-ENSG00000133687	TRUE	reported	eqtl-a-ENSG00000133687	eqtl-a-ENSG00000133687	rs670180	8.69761e-18	2	FALSE	NA	NA	0.00234802	31355	6.87784e-07	462933	TRUE	3.14187e-16
0.273721	0.26737	FALSE	TRUE	FALSE	Colon cancer	3	128323424	0.000133686	0.18	462933	1494	461439	Colon cancer || id:ukb-b-20145	TRUE	reported	3	128323424	0.013321	1.85353e-14	31355	NA	NA	|| id:eqtl-a-ENSG00000133687	TRUE	reported	eqtl-a-ENSG00000133687	eqtl-a-ENSG00000133687	rs6782228	1.85353e-14	2	TRUE	NA	NA	0.00186811	31355	3.82686e-06	462933	TRUE	1.48651e-12
0.382517	0.399532	FALSE	FALSE	FALSE	Colon cancer	12	29154503	0.000120625	0.55	462933	1494	461439	Colon cancer || id:ukb-b-20145	TRUE	reported	12	29154503	0.0122056	2.71706e-22	31350	NA	NA	|| id:eqtl-a-ENSG00000133687	TRUE	reported	eqtl-a-ENSG00000133687	eqtl-a-ENSG00000133687	rs7133121	2.71706e-22	2	TRUE	NA	NA	0.00299897	31350	7.91292e-07	462933	TRUE	2.45796e-20
0.424083	0.434028	FALSE	FALSE	FALSE	Colon cancer	7	44887076	0.000118789	0.57	462933	1494	461439	Colon cancer || id:ukb-b-20145	TRUE	reported	7	44887076	0.012034	3.73878e-06	31470	NA	NA	|| id:eqtl-a-ENSG00000133687	TRUE	reported	eqtl-a-ENSG00000133687	eqtl-a-ENSG00000133687	rs714543	3.73878e-06	2	TRUE	NA	NA	0.000679356	31470	7.00308e-07	462933	TRUE	1.48185e-05
0.409414	0.410112	FALSE	FALSE	FALSE	Colon cancer	12	30664889	0.000120328	0.73	462933	1494	461439	Colon cancer || id:ukb-b-20145	TRUE	reported	12	30664889	0.0120856	6.76394e-11	14250	NA	NA	|| id:eqtl-a-ENSG00000133687	TRUE	reported	eqtl-a-ENSG00000133687	eqtl-a-ENSG00000133687	rs7300271	6.76394e-11	2	TRUE	NA	NA	0.00298009	14250	2.62765e-07	462933	TRUE	1.96511e-10
0.345791	0.344718	FALSE	FALSE	FALSE	Colon cancer	12	30562901	0.00012459	0.85	462933	1494	461439	Colon cancer || id:ukb-b-20145	TRUE	reported	12	30562901	0.0124616	1.96381e-27	31017	NA	NA	|| id:eqtl-a-ENSG00000133687	TRUE	reported	eqtl-a-ENSG00000133687	eqtl-a-ENSG00000133687	rs7958880	1.96381e-27	2	TRUE	NA	NA	0.00378229	31017	7.4115e-08	462933	TRUE	1.43465e-25
0.247924	0.2605	FALSE	FALSE	FALSE	Colon cancer	15	80260014	0.000134249	0.780001	462933	1494	461439	Colon cancer || id:ukb-b-20145	TRUE	reported	15	80260014	0.0137726	2.83537e-06	31470	NA	NA	|| id:eqtl-a-ENSG00000133687	TRUE	reported	eqtl-a-ENSG00000133687	eqtl-a-ENSG00000133687	rs8026803	2.83537e-06	2	TRUE	NA	NA	0.000696226	31470	1.70569e-07	462933	TRUE	8.22006e-06
0.473186	0.486207	FALSE	FALSE	FALSE	Colon cancer	6	109608497	0.000117995	0.0729995	462933	1494	461439	Colon cancer || id:ukb-b-20145	TRUE	reported	6	109608497	0.0118792	3.00954e-23	31470	NA	NA	|| id:eqtl-a-ENSG00000133687	TRUE	reported	eqtl-a-ENSG00000133687	eqtl-a-ENSG00000133687	rs9386791	3.00954e-23	2	TRUE	NA	NA	0.00312532	31470	6.96178e-06	462933	TRUE	5.52662e-20
0.710147	0.724151	FALSE	TRUE	FALSE	Colon cancer	2	160677375	0.000131705	0.69	462933	1494	461439	Colon cancer || id:ukb-b-20145	TRUE	reported	2	160677375	0.013108	2.1712e-06	30820	NA	NA	|| id:eqtl-a-ENSG00000183023	TRUE	reported	eqtl-a-ENSG00000183023	eqtl-a-ENSG00000183023	rs12052715	2.1712e-06	2	TRUE	NA	NA	0.000727498	30820	3.54458e-07	462933	TRUE	7.30267e-06
0.21134	0.237704	FALSE	FALSE	FALSE	Colon cancer	10	959111	0.000138931	0.66	462933	1494	461439	Colon cancer || id:ukb-b-20145	TRUE	reported	10	959111	0.0145622	2.08502e-08	30820	NA	NA	|| id:eqtl-a-ENSG00000183023	TRUE	reported	eqtl-a-ENSG00000183023	eqtl-a-ENSG00000183023	rs12264390	2.08502e-08	2	TRUE	NA	NA	0.00101822	30820	4.11684e-07	462933	TRUE	1.05614e-07
0.419393	0.411308	FALSE	FALSE	FALSE	Colon cancer	2	40381264	0.000120673	0.77	462933	1494	461439	Colon cancer || id:ukb-b-20145	TRUE	reported	2	40381264	0.0120436	1.2218e-10	30335	NA	NA	|| id:eqtl-a-ENSG00000183023	TRUE	reported	eqtl-a-ENSG00000183023	eqtl-a-ENSG00000183023	rs13399582	1.2218e-10	2	TRUE	NA	NA	0.00136406	30335	1.81882e-07	462933	TRUE	7.17051e-10
0.749651	0.722742	FALSE	FALSE	FALSE	Colon cancer	5	173205318	0.000133355	0.649999	462933	1494	461439	Colon cancer || id:ukb-b-20145	TRUE	reported	5	173205318	0.0137254	1.99719e-07	30820	NA	NA	|| id:eqtl-a-ENSG00000183023	TRUE	reported	eqtl-a-ENSG00000183023	eqtl-a-ENSG00000183023	rs2594836	1.99719e-07	2	TRUE	NA	NA	0.000876545	30820	4.48939e-07	462933	TRUE	8.64893e-07
0.337549	0.324566	FALSE	FALSE	FALSE	Colon cancer	2	40682975	0.000126538	0.29	462933	1494	461439	Colon cancer || id:ukb-b-20145	TRUE	reported	2	40682975	0.0122391	1.1246e-178	30814	NA	NA	|| id:eqtl-a-ENSG00000183023	TRUE	reported	eqtl-a-ENSG00000183023	eqtl-a-ENSG00000183023	rs55742439	1.1246e-178	2	TRUE	NA	NA	0.0256866	30814	2.43662e-06	462933	TRUE	4.67537e-163
0.582097	0.553195	FALSE	FALSE	FALSE	Colon cancer	5	148200011	0.00011974	0.52	462933	1494	461439	Colon cancer || id:ukb-b-20145	TRUE	reported	5	148200011	0.0120543	3.63354e-08	30820	NA	NA	|| id:eqtl-a-ENSG00000183023	TRUE	reported	eqtl-a-ENSG00000183023	eqtl-a-ENSG00000183023	rs56330463	3.63354e-08	2	TRUE	NA	NA	0.000983356	30820	8.87449e-07	462933	TRUE	2.31638e-07
0.350092	0.336499	FALSE	FALSE	FALSE	Colon cancer	3	101267385	0.000125212	0.7	462933	1494	461439	Colon cancer || id:ukb-b-20145	TRUE	reported	3	101267385	0.0124577	2.16272e-11	31569	NA	NA	|| id:eqtl-a-ENSG00000197928	TRUE	reported	eqtl-a-ENSG00000197928	eqtl-a-ENSG00000197928	rs13062095	2.16272e-11	2	TRUE	NA	NA	0.0014178	31569	3.10908e-07	462933	TRUE	1.77052e-10
0.574604	0.583699	FALSE	FALSE	FALSE	Colon cancer	2	43721508	0.000119542	0.00389996	462933	1494	461439	Colon cancer || id:ukb-b-20145	TRUE	reported	2	43721508	0.0120216	3.77642e-10	31086	NA	NA	|| id:eqtl-a-ENSG00000152953	TRUE	reported	eqtl-a-ENSG00000152953	eqtl-a-ENSG00000152953	rs12478601	3.77642e-10	2	TRUE	NA	NA	0.00126031	31086	1.7954e-05	462933	TRUE	9.38663e-08
0.427136	0.438402	FALSE	FALSE	FALSE	Colon cancer	4	4937318	0.000121596	0.89	462933	1494	461439	Colon cancer || id:ukb-b-20145	TRUE	reported	4	4937318	0.0120194	5.76315e-08	30532	NA	NA	|| id:eqtl-a-ENSG00000152953	TRUE	reported	eqtl-a-ENSG00000152953	eqtl-a-ENSG00000152953	rs4645173	5.76315e-08	2	TRUE	NA	NA	0.000963347	30532	4.02099e-08	462933	TRUE	1.7852e-07
0.466469	0.500854	FALSE	FALSE	FALSE	Colon cancer	2	43561780	0.000118781	0.23	462933	1494	461439	Colon cancer || id:ukb-b-20145	TRUE	reported	2	43561780	0.011921	2.39823e-06	31026	NA	NA	|| id:eqtl-a-ENSG00000152953	TRUE	reported	eqtl-a-ENSG00000152953	eqtl-a-ENSG00000152953	rs7563201	2.39823e-06	2	TRUE	NA	NA	0.00071661	31026	3.15281e-06	462933	TRUE	2.0181e-05
0.420816	0.417456	FALSE	FALSE	FALSE	Colon cancer	10	65066186	0.000119657	0.24	462933	1494	461439	Colon cancer || id:ukb-b-20145	TRUE	reported	10	65066186	0.0120325	1.6263e-13	31644	NA	NA	|| id:eqtl-a-ENSG00000143995	TRUE	reported	eqtl-a-ENSG00000143995	eqtl-a-ENSG00000143995	rs10761741	1.6263e-13	2	TRUE	NA	NA	0.00171654	31644	2.98757e-06	462933	TRUE	8.10302e-12
0.489266	0.473376	FALSE	FALSE	FALSE	Colon cancer	10	65274927	0.00011811	0.56	462933	1494	461439	Colon cancer || id:ukb-b-20145	TRUE	reported	10	65274927	0.0118905	9.67988e-10	31260	NA	NA	|| id:eqtl-a-ENSG00000143995	TRUE	reported	eqtl-a-ENSG00000143995	eqtl-a-ENSG00000143995	rs10761779	9.67988e-10	2	TRUE	NA	NA	0.00119465	31260	7.22115e-07	462933	TRUE	7.86652e-09
0.480234	0.475718	FALSE	FALSE	FALSE	Colon cancer	10	64934548	0.000118178	0.59	462933	1494	461439	Colon cancer || id:ukb-b-20145	TRUE	reported	10	64934548	0.0118976	1.80111e-09	31529	NA	NA	|| id:eqtl-a-ENSG00000143995	TRUE	reported	eqtl-a-ENSG00000143995	eqtl-a-ENSG00000143995	rs10822145	1.80111e-09	2	TRUE	NA	NA	0.0011462	31529	6.23079e-07	462933	TRUE	1.32305e-08
0.365478	0.377905	FALSE	FALSE	FALSE	Colon cancer	20	1600925	0.000121522	0.29	462933	1494	461439	Colon cancer || id:ukb-b-20145	TRUE	reported	20	1600925	0.0123428	9.21765e-10	31644	NA	NA	|| id:eqtl-a-ENSG00000143995	TRUE	reported	eqtl-a-ENSG00000143995	eqtl-a-ENSG00000143995	rs11696739	9.21765e-10	2	TRUE	NA	NA	0.00118315	31644	2.40206e-06	462933	TRUE	1.55705e-08
0.313057	0.334048	FALSE	TRUE	FALSE	Colon cancer	20	4132364	0.00012575	0.52	462933	1494	461439	Colon cancer || id:ukb-b-20145	TRUE	reported	20	4132364	0.0128183	2.8191e-09	31644	NA	NA	|| id:eqtl-a-ENSG00000143995	TRUE	reported	eqtl-a-ENSG00000143995	eqtl-a-ENSG00000143995	rs13043612	2.8191e-09	2	TRUE	NA	NA	0.00111456	31644	8.79345e-07	462933	TRUE	2.32167e-08
0.618137	0.59912	FALSE	FALSE	FALSE	Colon cancer	3	56849749	0.000120163	0.98	462933	1494	461439	Colon cancer || id:ukb-b-20145	TRUE	reported	3	56849749	0.0121488	1.76807e-53	31644	NA	NA	|| id:eqtl-a-ENSG00000143995	TRUE	reported	eqtl-a-ENSG00000143995	eqtl-a-ENSG00000143995	rs1354034	1.76807e-53	2	TRUE	NA	NA	0.00743465	31644	7.8625e-10	462933	TRUE	5.09197e-50
0.48686	0.460658	FALSE	FALSE	FALSE	Colon cancer	20	1819280	0.000121675	0.38	462933	1494	461439	Colon cancer || id:ukb-b-20145	TRUE	reported	20	1819280	0.0118959	1.2792e-07	30375	NA	NA	|| id:eqtl-a-ENSG00000143995	TRUE	reported	eqtl-a-ENSG00000143995	eqtl-a-ENSG00000143995	rs156356	1.2792e-07	2	TRUE	NA	NA	0.000917678	30375	1.64382e-06	462933	TRUE	9.61419e-07
0.520457	0.524546	FALSE	FALSE	FALSE	Colon cancer	18	67526644	0.000118099	0.18	462933	1494	461439	Colon cancer || id:ukb-b-20145	TRUE	reported	18	67526644	0.0119001	1.70251e-08	31529	NA	NA	|| id:eqtl-a-ENSG00000143995	TRUE	reported	eqtl-a-ENSG00000143995	eqtl-a-ENSG00000143995	rs1615504	1.70251e-08	2	TRUE	NA	NA	0.0010078	31529	3.96354e-06	462933	TRUE	3.15747e-07
0.441001	0.455507	FALSE	FALSE	FALSE	Colon cancer	7	106372903	0.000118298	0.9	462933	1494	461439	Colon cancer || id:ukb-b-20145	TRUE	reported	7	106372903	0.0119165	1.87284e-38	31315	NA	NA	|| id:eqtl-a-ENSG00000143995	TRUE	reported	eqtl-a-ENSG00000143995	eqtl-a-ENSG00000143995	rs342296	1.87284e-38	2	TRUE	NA	NA	0.00534147	31315	3.61483e-08	462933	TRUE	6.91993e-36
0.412717	0.414327	FALSE	FALSE	FALSE	Colon cancer	9	4746363	0.000120107	0.47	462933	1494	461439	Colon cancer || id:ukb-b-20145	TRUE	reported	9	4746363	0.0120796	2.46752e-06	31644	NA	NA	|| id:eqtl-a-ENSG00000143995	TRUE	reported	eqtl-a-ENSG00000143995	eqtl-a-ENSG00000143995	rs4742045	2.46752e-06	2	TRUE	NA	NA	0.000700817	31644	1.10776e-06	462933	TRUE	1.20989e-05
0.344366	0.333917	FALSE	FALSE	FALSE	Colon cancer	20	1923734	0.000124956	0.0700003	462933	1494	461439	Colon cancer || id:ukb-b-20145	TRUE	reported	20	1923734	0.0125106	5.06571e-09	31260	NA	NA	|| id:eqtl-a-ENSG00000143995	TRUE	reported	eqtl-a-ENSG00000143995	eqtl-a-ENSG00000143995	rs6136489	5.06571e-09	2	TRUE	NA	NA	0.00109171	31260	7.11426e-06	462933	TRUE	1.99905e-07
0.223249	0.28572	FALSE	FALSE	FALSE	Colon cancer	2	66725062	0.000130579	0.99	462933	1494	461439	Colon cancer || id:ukb-b-20145	TRUE	reported	2	66725062	0.0141163	4.33611e-79	15960	NA	NA	|| id:eqtl-a-ENSG00000143995	TRUE	reported	eqtl-a-ENSG00000143995	eqtl-a-ENSG00000143995	rs62144050	4.33611e-79	2	TRUE	NA	NA	0.0217351	15960	5.37678e-10	462933	TRUE	6.0524e-76
0.293904	0.27524	FALSE	FALSE	FALSE	Colon cancer	2	66382388	0.000132177	0.26	462933	1494	461439	Colon cancer || id:ukb-b-20145	TRUE	reported	2	66382388	0.0130546	2.03011e-06	31644	NA	NA	|| id:eqtl-a-ENSG00000143995	TRUE	reported	eqtl-a-ENSG00000143995	eqtl-a-ENSG00000143995	rs6712489	2.03011e-06	2	TRUE	NA	NA	0.000712725	31644	2.70905e-06	462933	TRUE	1.61605e-05
0.258221	0.263161	FALSE	FALSE	FALSE	Colon cancer	11	66493825	0.000134038	0.28	462933	1494	461439	Colon cancer || id:ukb-b-20145	TRUE	reported	11	66493825	0.0131265	1e-200	31684	NA	NA	|| id:eqtl-a-ENSG00000173621	TRUE	reported	eqtl-a-ENSG00000173621	eqtl-a-ENSG00000173621	rs10791889	1e-200	2	TRUE	NA	NA	0.0316297	31684	2.48283e-06	462933	TRUE	9.71897e-207
0.332207	0.3525	FALSE	FALSE	FALSE	Colon cancer	11	66223158	0.000123595	0.27	462933	1494	461439	Colon cancer || id:ukb-b-20145	TRUE	reported	11	66223158	0.0125322	4.09355e-53	31569	NA	NA	|| id:eqtl-a-ENSG00000173621	TRUE	reported	eqtl-a-ENSG00000173621	eqtl-a-ENSG00000173621	rs1785640	4.09355e-53	2	TRUE	NA	NA	0.00739986	31569	2.61899e-06	462933	TRUE	6.18777e-48
0.577952	0.589328	FALSE	FALSE	FALSE	Colon cancer	11	67472145	0.000120087	0.86	462933	1494	461439	Colon cancer || id:ukb-b-20145	TRUE	reported	11	67472145	0.0120372	1.53331e-08	31585	NA	NA	|| id:eqtl-a-ENSG00000173621	TRUE	reported	eqtl-a-ENSG00000173621	eqtl-a-ENSG00000173621	rs4930217	1.53331e-08	2	TRUE	NA	NA	0.00101245	31585	7.01128e-08	462933	TRUE	5.7174e-08
0.432141	0.446776	FALSE	FALSE	FALSE	Colon cancer	11	66825628	0.000118708	0.31	462933	1494	461439	Colon cancer || id:ukb-b-20145	TRUE	reported	11	66825628	0.0119381	2.23666e-41	31225	NA	NA	|| id:eqtl-a-ENSG00000173621	TRUE	reported	eqtl-a-ENSG00000173621	eqtl-a-ENSG00000173621	rs4930407	2.23666e-41	2	TRUE	NA	NA	0.00578083	31225	2.19075e-06	462933	TRUE	2.25328e-37
0.563882	0.577312	FALSE	FALSE	FALSE	Colon cancer	11	65852571	0.000119531	0.84	462933	1494	461439	Colon cancer || id:ukb-b-20145	TRUE	reported	11	65852571	0.0119196	2.08257e-44	31569	NA	NA	|| id:eqtl-a-ENSG00000173621	TRUE	reported	eqtl-a-ENSG00000173621	eqtl-a-ENSG00000173621	rs576740	2.08257e-44	2	TRUE	NA	NA	0.0061526	31569	9.06302e-08	462933	TRUE	2.69261e-41
0.409234	0.389609	FALSE	FALSE	FALSE	Colon cancer	11	66602099	0.000120973	0.450001	462933	1494	461439	Colon cancer || id:ukb-b-20145	TRUE	reported	11	66602099	0.0116268	1e-200	31682	NA	NA	|| id:eqtl-a-ENSG00000173621	TRUE	reported	eqtl-a-ENSG00000173621	eqtl-a-ENSG00000173621	rs627330	1e-200	2	TRUE	NA	NA	0.0360243	31682	1.21847e-06	462933	TRUE	2.7493e-237
0.471114	0.453353	FALSE	FALSE	FALSE	Colon cancer	11	66709253	0.000118779	0.32	462933	1494	461439	Colon cancer || id:ukb-b-20145	TRUE	reported	11	66709253	0.011673	4.14954e-135	31558	NA	NA	|| id:eqtl-a-ENSG00000173621	TRUE	reported	eqtl-a-ENSG00000173621	eqtl-a-ENSG00000173621	rs67156018	4.14954e-135	2	TRUE	NA	NA	0.0190245	31558	2.09861e-06	462933	TRUE	3.05678e-123
0.377294	0.367051	FALSE	FALSE	FALSE	Colon cancer	11	66324422	0.000122471	0.98	462933	1494	461439	Colon cancer || id:ukb-b-20145	TRUE	reported	11	66324422	0.0119119	3.85478e-194	31231	NA	NA	|| id:eqtl-a-ENSG00000173621	TRUE	reported	eqtl-a-ENSG00000173621	eqtl-a-ENSG00000173621	rs679228	3.85478e-194	2	TRUE	NA	NA	0.0275116	31231	1.62452e-09	462933	TRUE	3.06961e-180
0.582429	0.576546	FALSE	TRUE	TRUE	Colon cancer	8	130624105	0.000120407	0.0589997	462933	1494	461439	Colon cancer || id:ukb-b-20145	TRUE	reported	8	130624105	0.0120511	1.4343e-10	31569	NA	NA	|| id:eqtl-a-ENSG00000093010	TRUE	reported	eqtl-a-ENSG00000093010	eqtl-a-ENSG00000093010	rs1991866	1.4343e-10	2	FALSE	NA	NA	0.00130081	31569	7.70609e-06	462933	TRUE	1.03123e-08
0.519173	0.557433	FALSE	FALSE	FALSE	Colon cancer	14	23589349	0.00011911	0.42	462933	1494	461439	Colon cancer || id:ukb-b-20145	TRUE	reported	14	23589349	0.0119011	2.52278e-07	31569	NA	NA	|| id:eqtl-a-ENSG00000093010	TRUE	reported	eqtl-a-ENSG00000093010	eqtl-a-ENSG00000093010	rs2239630	2.52278e-07	2	TRUE	NA	NA	0.000841377	31569	1.41225e-06	462933	TRUE	1.72316e-06
0.519766	0.544116	FALSE	FALSE	FALSE	Colon cancer	22	19913488	0.0001187	0.11	462933	1494	461439	Colon cancer || id:ukb-b-20145	TRUE	reported	22	19913488	0.0114862	1e-200	30902	NA	NA	|| id:eqtl-a-ENSG00000093010	TRUE	reported	eqtl-a-ENSG00000093010	eqtl-a-ENSG00000093010	rs5993873	1e-200	2	TRUE	NA	NA	0.0334039	30902	5.6498e-06	462933	TRUE	9.87434e-212
0.358443	0.370616	FALSE	FALSE	FALSE	Colon cancer	22	19766137	0.000122649	0.94	462933	1494	461439	Colon cancer || id:ukb-b-20145	TRUE	reported	22	19766137	0.0123825	5.08745e-16	30902	NA	NA	|| id:eqtl-a-ENSG00000093010	TRUE	reported	eqtl-a-ENSG00000093010	eqtl-a-ENSG00000093010	rs9798754	5.08745e-16	2	TRUE	NA	NA	0.00212377	30902	1.04276e-08	462933	TRUE	4.82407e-15
0.392874	0.41198	FALSE	TRUE	FALSE	Colon cancer	3	128297569	0.000120535	0.0969996	462933	1494	461439	Colon cancer || id:ukb-b-20145	TRUE	reported	3	128297569	0.0121746	1.5954e-07	31569	NA	NA	|| id:eqtl-a-ENSG00000093010	TRUE	reported	eqtl-a-ENSG00000093010	eqtl-a-ENSG00000093010	rs9880192	1.5954e-07	2	TRUE	NA	NA	0.000869401	31569	5.96467e-06	462933	TRUE	3.31407e-06
0.327569	0.303376	FALSE	FALSE	FALSE	Colon cancer	6	38440970	0.000128137	0.28	462933	1494	461439	Colon cancer || id:ukb-b-20145	TRUE	reported	6	38440970	0.0126713	1.92252e-06	31300	NA	NA	|| id:eqtl-a-ENSG00000115295	TRUE	reported	eqtl-a-ENSG00000115295	eqtl-a-ENSG00000115295	rs3923809	1.92252e-06	2	TRUE	NA	NA	0.00072377	31300	2.48302e-06	462933	TRUE	1.4408e-05
0.354029	0.358239	FALSE	FALSE	FALSE	Colon cancer	2	29552649	0.000123997	0.31	462933	1494	461439	Colon cancer || id:ukb-b-20145	TRUE	reported	2	29552649	0.0124324	4.09742e-08	31683	NA	NA	|| id:eqtl-a-ENSG00000115295	TRUE	reported	eqtl-a-ENSG00000115295	eqtl-a-ENSG00000115295	rs61108956	4.09742e-08	2	TRUE	NA	NA	0.000949218	31683	2.26272e-06	462933	TRUE	4.4679e-07
0.534218	0.537533	FALSE	FALSE	FALSE	Colon cancer	2	29247894	0.00011885	0.27	462933	1494	461439	Colon cancer || id:ukb-b-20145	TRUE	reported	2	29247894	0.0118958	3.43558e-20	31684	NA	NA	|| id:eqtl-a-ENSG00000115295	TRUE	reported	eqtl-a-ENSG00000115295	eqtl-a-ENSG00000115295	rs6739684	3.43558e-20	2	TRUE	NA	NA	0.00266689	31684	2.65605e-06	462933	TRUE	6.70351e-18
0.473186	0.478815	FALSE	FALSE	FALSE	Colon cancer	2	29109631	0.000118299	0.96	462933	1494	461439	Colon cancer || id:ukb-b-20145	TRUE	reported	2	29109631	0.0117862	2.14783e-72	31684	NA	NA	|| id:eqtl-a-ENSG00000115295	TRUE	reported	eqtl-a-ENSG00000115295	eqtl-a-ENSG00000115295	rs6749462	2.14783e-72	2	TRUE	NA	NA	0.010117	31684	6.52348e-09	462933	TRUE	1.51936e-67
0.517276	0.527185	FALSE	FALSE	FALSE	Colon cancer	2	29220027	0.00011866	0.73	462933	1494	461439	Colon cancer || id:ukb-b-20145	TRUE	reported	2	29220027	0.0117133	2.77332e-106	31673	NA	NA	|| id:eqtl-a-ENSG00000115295	TRUE	reported	eqtl-a-ENSG00000115295	eqtl-a-ENSG00000115295	rs7587493	2.77332e-106	2	TRUE	NA	NA	0.0149139	31673	2.49627e-07	462933	TRUE	2.53349e-98
0.49286	0.521305	FALSE	FALSE	FALSE	Colon cancer	4	103552709	0.000117934	0.96	462933	1494	461439	Colon cancer || id:ukb-b-20145	TRUE	reported	4	103552709	0.0118948	1.24589e-06	31684	NA	NA	|| id:eqtl-a-ENSG00000118402	TRUE	reported	eqtl-a-ENSG00000118402	eqtl-a-ENSG00000118402	rs1054037	1.24589e-06	2	TRUE	NA	NA	0.000741325	31684	4.9668e-09	462933	TRUE	2.90426e-06
0.542261	0.565841	FALSE	TRUE	TRUE	Colon cancer	6	30069982	0.000118912	0.025	462933	1494	461439	Colon cancer || id:ukb-b-20145	TRUE	reported	6	30069982	0.0119335	4.05593e-08	28060	NA	NA	|| id:eqtl-a-ENSG00000118402	TRUE	reported	eqtl-a-ENSG00000118402	eqtl-a-ENSG00000118402	rs1111180	4.05593e-08	2	FALSE	NA	NA	0.00107243	28060	1.08108e-05	462933	TRUE	1.63931e-06
0.393125	0.382055	FALSE	TRUE	FALSE	Colon cancer	16	30918487	0.000120947	0.3	462933	1494	461439	Colon cancer || id:ukb-b-20145	TRUE	reported	16	30918487	0.0121749	1.1251e-06	30971	NA	NA	|| id:eqtl-a-ENSG00000118402	TRUE	reported	eqtl-a-ENSG00000118402	eqtl-a-ENSG00000118402	rs11649653	1.1251e-06	2	TRUE	NA	NA	0.000764706	30971	2.28363e-06	462933	TRUE	8.38683e-06
0.307358	0.296103	FALSE	FALSE	FALSE	Colon cancer	6	81199635	0.000129511	0.28	462933	1494	461439	Colon cancer || id:ukb-b-20145	TRUE	reported	6	81199635	0.0128673	5.03849e-17	31684	NA	NA	|| id:eqtl-a-ENSG00000118402	TRUE	reported	eqtl-a-ENSG00000118402	eqtl-a-ENSG00000118402	rs11960958	5.03849e-17	2	TRUE	NA	NA	0.00221471	31684	2.56203e-06	462933	TRUE	4.72327e-15
0.247755	0.244087	FALSE	FALSE	FALSE	Colon cancer	3	169497585	0.000137238	0.00619998	462933	1494	461439	Colon cancer || id:ukb-b-20145	TRUE	reported	3	169497585	0.0137642	1.37784e-11	31684	NA	NA	|| id:eqtl-a-ENSG00000118402	TRUE	reported	eqtl-a-ENSG00000118402	eqtl-a-ENSG00000118402	rs1317082	1.37784e-11	2	TRUE	NA	NA	0.0014404	31684	1.61611e-05	462933	TRUE	5.02905e-09
0.298557	0.30659	FALSE	FALSE	FALSE	Colon cancer	19	16505106	0.000127697	0.89	462933	1494	461439	Colon cancer || id:ukb-b-20145	TRUE	reported	19	16505106	0.0129905	8.21429e-09	31684	NA	NA	|| id:eqtl-a-ENSG00000118402	TRUE	reported	eqtl-a-ENSG00000118402	eqtl-a-ENSG00000118402	rs1870071	8.21429e-09	2	TRUE	NA	NA	0.00104759	31684	3.96717e-08	462933	TRUE	3.00637e-08
0.555883	0.5767	FALSE	FALSE	FALSE	Colon cancer	6	80693816	0.000119551	0.67	462933	1494	461439	Colon cancer || id:ukb-b-20145	TRUE	reported	6	80693816	0.0116306	1.87499e-188	31684	NA	NA	|| id:eqtl-a-ENSG00000118402	TRUE	reported	eqtl-a-ENSG00000118402	eqtl-a-ENSG00000118402	rs239511	1.87499e-188	2	TRUE	NA	NA	0.0263466	31684	3.97421e-07	462933	TRUE	1.25451e-173
0.580743	0.578101	FALSE	FALSE	FALSE	Colon cancer	6	80801693	0.000119669	0.56	462933	1494	461439	Colon cancer || id:ukb-b-20145	TRUE	reported	6	80801693	0.0118877	1.35738e-92	31684	NA	NA	|| id:eqtl-a-ENSG00000118402	TRUE	reported	eqtl-a-ENSG00000118402	eqtl-a-ENSG00000118402	rs2505951	1.35738e-92	2	TRUE	NA	NA	0.012978	31684	7.28693e-07	462933	TRUE	3.71273e-85
0.320593	0.348018	FALSE	FALSE	FALSE	Colon cancer	4	103434253	0.0001238	0.34	462933	1494	461439	Colon cancer || id:ukb-b-20145	TRUE	reported	4	103434253	0.0127414	5.44866e-07	31569	NA	NA	|| id:eqtl-a-ENSG00000118402	TRUE	reported	eqtl-a-ENSG00000118402	eqtl-a-ENSG00000118402	rs3774937	5.44866e-07	2	TRUE	NA	NA	0.000794411	31569	1.95311e-06	462933	TRUE	4.10082e-06
0.506191	0.523035	FALSE	FALSE	FALSE	Colon cancer	6	81031539	0.000118285	0.98	462933	1494	461439	Colon cancer || id:ukb-b-20145	TRUE	reported	6	81031539	0.0117984	2.41157e-57	31566	NA	NA	|| id:eqtl-a-ENSG00000118402	TRUE	reported	eqtl-a-ENSG00000118402	eqtl-a-ENSG00000118402	rs3805876	2.41157e-57	2	TRUE	NA	NA	0.00800561	31566	1.94579e-09	462933	TRUE	1.31934e-53
0.581949	0.542105	FALSE	FALSE	FALSE	Colon cancer	6	31184196	0.000118133	0.14	462933	1494	461439	Colon cancer || id:ukb-b-20145	TRUE	reported	6	31184196	0.012051	1.3377e-09	30603	NA	NA	|| id:eqtl-a-ENSG00000118402	TRUE	reported	eqtl-a-ENSG00000118402	eqtl-a-ENSG00000118402	rs3869109	1.3377e-09	2	TRUE	NA	NA	0.00119966	30603	4.69759e-06	462933	TRUE	3.73024e-08
0.485028	0.486274	FALSE	FALSE	FALSE	Colon cancer	6	29935250	0.000117913	0.17	462933	1494	461439	Colon cancer || id:ukb-b-20145	TRUE	reported	6	29935250	0.0118975	2.04282e-07	28260	NA	NA	|| id:eqtl-a-ENSG00000118402	TRUE	reported	eqtl-a-ENSG00000118402	eqtl-a-ENSG00000118402	rs3893464	2.04282e-07	2	TRUE	NA	NA	0.000954251	28260	4.04099e-06	462933	TRUE	2.42077e-06
0.510692	0.504837	FALSE	FALSE	FALSE	Colon cancer	16	74670458	0.000117834	0.41	462933	1494	461439	Colon cancer || id:ukb-b-20145	TRUE	reported	16	74670458	0.0118971	3.24609e-06	31684	NA	NA	|| id:eqtl-a-ENSG00000118402	TRUE	reported	eqtl-a-ENSG00000118402	eqtl-a-ENSG00000118402	rs4888262	3.24609e-06	2	TRUE	NA	NA	0.000683398	31684	1.47362e-06	462933	TRUE	1.75847e-05
0.274472	0.268705	FALSE	FALSE	FALSE	Colon cancer	6	80583110	0.000134095	1	462933	1494	461439	Colon cancer || id:ukb-b-20145	TRUE	reported	6	80583110	0.0133062	4.3431e-16	31677	NA	NA	|| id:eqtl-a-ENSG00000118402	TRUE	reported	eqtl-a-ENSG00000118402	eqtl-a-ENSG00000118402	rs59750613	4.3431e-16	2	TRUE	NA	NA	0.00208178	31677	1.13473e-11	462933	TRUE	3.81632e-15
0.35565	0.375221	FALSE	FALSE	FALSE	Colon cancer	7	50350267	0.000121905	0.0530005	462933	1494	461439	Colon cancer || id:ukb-b-20145	TRUE	reported	7	50350267	0.0124235	3.9158e-06	31684	NA	NA	|| id:eqtl-a-ENSG00000118402	TRUE	reported	eqtl-a-ENSG00000118402	eqtl-a-ENSG00000118402	rs6583437	3.9158e-06	2	TRUE	NA	NA	0.000672034	31684	8.11759e-06	462933	TRUE	7.05714e-05
0.262908	0.272715	FALSE	FALSE	FALSE	Colon cancer	5	35874575	0.000132345	0.8	462933	1494	461439	Colon cancer || id:ukb-b-20145	TRUE	reported	5	35874575	0.0135039	5.38555e-09	31299	NA	NA	|| id:eqtl-a-ENSG00000118402	TRUE	reported	eqtl-a-ENSG00000118402	eqtl-a-ENSG00000118402	rs6897932	5.38555e-09	2	TRUE	NA	NA	0.00108654	31299	1.44898e-07	462933	TRUE	2.39752e-08
0.526988	0.548505	FALSE	FALSE	FALSE	Colon cancer	16	11177801	0.000118443	0.6	462933	1494	461439	Colon cancer || id:ukb-b-20145	TRUE	reported	16	11177801	0.0119087	7.92629e-08	31684	NA	NA	|| id:eqtl-a-ENSG00000118402	TRUE	reported	eqtl-a-ENSG00000118402	eqtl-a-ENSG00000118402	rs7200786	7.92629e-08	2	TRUE	NA	NA	0.000908967	31684	5.91816e-07	462933	TRUE	4.17766e-07
0.569176	0.563984	FALSE	FALSE	FALSE	Colon cancer	6	80921446	0.000119005	0.59	462933	1494	461439	Colon cancer || id:ukb-b-20145	TRUE	reported	6	80921446	0.0119015	6.32703e-63	31558	NA	NA	|| id:eqtl-a-ENSG00000118402	TRUE	reported	eqtl-a-ENSG00000118402	eqtl-a-ENSG00000118402	rs742833	6.32703e-63	2	TRUE	NA	NA	0.00880574	31558	6.21468e-07	462933	TRUE	6.63438e-58
0.366493	0.37228	FALSE	FALSE	FALSE	Colon cancer	16	31088347	0.00012188	0.57	462933	1494	461439	Colon cancer || id:ukb-b-20145	TRUE	reported	16	31088347	0.0123424	2.84368e-06	31684	NA	NA	|| id:eqtl-a-ENSG00000118402	TRUE	reported	eqtl-a-ENSG00000118402	eqtl-a-ENSG00000118402	rs749671	2.84368e-06	2	TRUE	NA	NA	0.000691372	31684	6.97964e-07	462933	TRUE	1.16028e-05
0.254529	0.291792	FALSE	FALSE	FALSE	Colon cancer	1	200881595	0.000129721	0.38	462933	1494	461439	Colon cancer || id:ukb-b-20145	TRUE	reported	1	200881595	0.0136273	4.69245e-18	31569	NA	NA	|| id:eqtl-a-ENSG00000118402	TRUE	reported	eqtl-a-ENSG00000118402	eqtl-a-ENSG00000118402	rs7522462	4.69245e-18	2	TRUE	NA	NA	0.00237039	31569	1.66613e-06	462933	TRUE	3.51596e-16
0.215266	0.242511	FALSE	FALSE	FALSE	Colon cancer	16	69513835	0.000139077	0.96	462933	1494	461439	Colon cancer || id:ukb-b-20145	TRUE	reported	16	69513835	0.0144244	6.17732e-26	23802	NA	NA	|| id:eqtl-a-ENSG00000258429	TRUE	reported	eqtl-a-ENSG00000258429	eqtl-a-ENSG00000258429	rs12929706	6.17732e-26	2	TRUE	NA	NA	0.00463848	23802	5.39578e-09	462933	TRUE	1.16561e-24
0.29356	0.32243	FALSE	TRUE	FALSE	Colon cancer	16	69227779	0.000126423	0.24	462933	1494	461439	Colon cancer || id:ukb-b-20145	TRUE	reported	16	69227779	0.0129345	2.24182e-66	23685	NA	NA	|| id:eqtl-a-ENSG00000258429	TRUE	reported	eqtl-a-ENSG00000258429	eqtl-a-ENSG00000258429	rs1559411	2.24182e-66	2	TRUE	NA	NA	0.0123511	23685	2.97071e-06	462933	TRUE	4.20842e-61
0.301101	0.329795	FALSE	FALSE	FALSE	Colon cancer	16	69372927	0.000125572	0.13	462933	1494	461439	Colon cancer || id:ukb-b-20145	TRUE	reported	16	69372927	0.0128118	2.58285e-80	23802	NA	NA	|| id:eqtl-a-ENSG00000258429	TRUE	reported	eqtl-a-ENSG00000258429	eqtl-a-ENSG00000258429	rs3759979	2.58285e-80	2	TRUE	NA	NA	0.0149074	23802	4.94672e-06	462933	TRUE	1.95513e-73
0.499439	0.477947	FALSE	FALSE	FALSE	Colon cancer	11	7512361	0.000118269	0.089	462933	1494	461439	Colon cancer || id:ukb-b-20145	TRUE	reported	11	7512361	0.0118706	8.29278e-19	28680	NA	NA	|| id:eqtl-a-ENSG00000183801	TRUE	reported	eqtl-a-ENSG00000183801	eqtl-a-ENSG00000183801	rs6578866	8.29278e-19	2	TRUE	NA	NA	0.00272734	28680	6.24464e-06	462933	TRUE	2.85956e-16
0.24863	0.238173	FALSE	FALSE	FALSE	Colon cancer	10	31586372	0.000138371	0.56	462933	1494	461439	Colon cancer || id:ukb-b-20145	TRUE	reported	10	31586372	0.0137426	4.66337e-14	30222	NA	NA	|| id:eqtl-a-ENSG00000148516	TRUE	reported	eqtl-a-ENSG00000148516	eqtl-a-ENSG00000148516	rs9417869	4.66337e-14	2	TRUE	NA	NA	0.00187815	30222	7.4554e-07	462933	TRUE	8.1668e-13
0.615051	0.606539	FALSE	FALSE	FALSE	Colon cancer	2	132419119	0.000122072	0.19	462933	1494	461439	Colon cancer || id:ukb-b-20145	TRUE	reported	2	132419119	0.0121816	4.00867e-27	25843	NA	NA	|| id:eqtl-a-ENSG00000173272	TRUE	reported	eqtl-a-ENSG00000173272	eqtl-a-ENSG00000173272	rs1961526	4.00867e-27	2	TRUE	NA	NA	0.00448204	25843	3.78872e-06	462933	TRUE	2.32256e-24
0.374887	0.370011	FALSE	FALSE	FALSE	Colon cancer	2	8439629	0.000122076	0.39	462933	1494	461439	Colon cancer || id:ukb-b-20145	TRUE	reported	2	8439629	0.0122691	1.74141e-14	31684	NA	NA	|| id:eqtl-a-ENSG00000158270	TRUE	reported	eqtl-a-ENSG00000158270	eqtl-a-ENSG00000158270	rs10165200	1.74141e-14	2	TRUE	NA	NA	0.00185264	31684	1.57235e-06	462933	TRUE	6.00328e-13
0.526698	0.541254	FALSE	FALSE	FALSE	Colon cancer	10	114711755	0.000118496	0.780001	462933	1494	461439	Colon cancer || id:ukb-b-20145	TRUE	reported	10	114711755	0.0119011	1.09219e-11	31484	NA	NA	|| id:eqtl-a-ENSG00000158270	TRUE	reported	eqtl-a-ENSG00000158270	eqtl-a-ENSG00000158270	rs10885396	1.09219e-11	2	TRUE	NA	NA	0.0014639	31484	1.75607e-07	462933	TRUE	8.02282e-11
0.350092	0.336499	FALSE	FALSE	FALSE	Colon cancer	3	101267385	0.000125212	0.7	462933	1494	461439	Colon cancer || id:ukb-b-20145	TRUE	reported	3	101267385	0.0124596	1.83438e-10	31569	NA	NA	|| id:eqtl-a-ENSG00000158270	TRUE	reported	eqtl-a-ENSG00000158270	eqtl-a-ENSG00000158270	rs13062095	1.83438e-10	2	TRUE	NA	NA	0.00128558	31569	3.10908e-07	462933	TRUE	1.27587e-09
0.774654	0.747691	FALSE	TRUE	FALSE	Colon cancer	18	468198	0.000136563	0.67	462933	1494	461439	Colon cancer || id:ukb-b-20145	TRUE	reported	18	468198	0.0139779	1.76604e-120	30902	NA	NA	|| id:eqtl-a-ENSG00000158270	TRUE	reported	eqtl-a-ENSG00000158270	eqtl-a-ENSG00000158270	rs2155545	1.76604e-120	2	TRUE	NA	NA	0.0173235	30902	3.97104e-07	462933	TRUE	2.29461e-111
0.471535	0.498337	FALSE	FALSE	FALSE	Colon cancer	18	334742	0.000121088	0.0269998	462933	1494	461439	Colon cancer || id:ukb-b-20145	TRUE	reported	18	334742	0.0118842	9.03233e-22	30633	NA	NA	|| id:eqtl-a-ENSG00000158270	TRUE	reported	eqtl-a-ENSG00000158270	eqtl-a-ENSG00000158270	rs2305027	9.03233e-22	2	TRUE	NA	NA	0.00299192	30633	1.05255e-05	462933	TRUE	2.53397e-18
0.429286	0.427922	FALSE	FALSE	FALSE	Colon cancer	18	509207	0.000120934	0.54	462933	1494	461439	Colon cancer || id:ukb-b-20145	TRUE	reported	18	509207	0.0120119	5.90677e-08	30077	NA	NA	|| id:eqtl-a-ENSG00000158270	TRUE	reported	eqtl-a-ENSG00000158270	eqtl-a-ENSG00000158270	rs7232343	5.90677e-08	2	TRUE	NA	NA	0.000976387	30077	8.18525e-07	462933	TRUE	3.38507e-07
0.326121	0.336845	FALSE	FALSE	FALSE	Colon cancer	18	812422	0.000125455	0.59	462933	1494	461439	Colon cancer || id:ukb-b-20145	TRUE	reported	18	812422	0.0126628	8.26799e-18	30817	NA	NA	|| id:eqtl-a-ENSG00000158270	TRUE	reported	eqtl-a-ENSG00000158270	eqtl-a-ENSG00000158270	rs7240974	8.26799e-18	2	TRUE	NA	NA	0.00239197	30817	6.43604e-07	462933	TRUE	2.762e-16
0.241929	0.265653	FALSE	FALSE	FALSE	Colon cancer	18	366043	0.000133381	0.64	462933	1494	461439	Colon cancer || id:ukb-b-20145	TRUE	reported	18	366043	0.0138875	4.78498e-06	31684	NA	NA	|| id:eqtl-a-ENSG00000158270	TRUE	reported	eqtl-a-ENSG00000158270	eqtl-a-ENSG00000158270	rs8099279	4.78498e-06	2	TRUE	NA	NA	0.000659951	31684	4.771e-07	462933	TRUE	1.66468e-05
0.389455	0.41236	FALSE	FALSE	FALSE	Colon cancer	1	101753101	0.000120236	0.42	462933	1494	461439	Colon cancer || id:ukb-b-20145	TRUE	reported	1	101753101	0.0121423	6.21871e-34	26196	NA	NA	|| id:eqtl-a-ENSG00000170989	TRUE	reported	eqtl-a-ENSG00000170989	eqtl-a-ENSG00000170989	rs1922987	6.21871e-34	2	TRUE	NA	NA	0.00559812	26196	1.43133e-06	462933	TRUE	3.49264e-31
0.341449	0.319202	FALSE	FALSE	FALSE	Colon cancer	2	48807796	0.000126368	0.35	462933	1494	461439	Colon cancer || id:ukb-b-20145	TRUE	reported	2	48807796	0.01233	3.76704e-113	26225	NA	NA	|| id:eqtl-a-ENSG00000243244	TRUE	reported	eqtl-a-ENSG00000243244	eqtl-a-ENSG00000243244	rs17039250	3.76704e-113	2	TRUE	NA	NA	0.0191158	26225	1.91189e-06	462933	TRUE	1.92536e-104
0.333496	0.325271	FALSE	FALSE	FALSE	Colon cancer	22	24238674	0.000126739	0.23	462933	1494	461439	Colon cancer || id:ukb-b-20145	TRUE	reported	22	24238674	0.0126044	3.27115e-11	14263	NA	NA	|| id:eqtl-a-ENSG00000240972	TRUE	reported	eqtl-a-ENSG00000240972	eqtl-a-ENSG00000240972	rs10433309	3.27115e-11	2	TRUE	NA	NA	0.00307626	14263	3.15174e-06	462933	TRUE	2.59143e-10
0.593291	0.584114	FALSE	FALSE	FALSE	Colon cancer	22	24266954	0.000119569	0.36	462933	1494	461439	Colon cancer || id:ukb-b-20145	TRUE	reported	22	24266954	0.0119969	2.42382e-63	14256	NA	NA	|| id:eqtl-a-ENSG00000240972	TRUE	reported	eqtl-a-ENSG00000240972	eqtl-a-ENSG00000240972	rs5751776	2.42382e-63	2	TRUE	NA	NA	0.0194173	14256	1.77661e-06	462933	TRUE	5.45744e-60
0.53231	0.530788	FALSE	FALSE	FALSE	Colon cancer	22	24399655	0.000118328	0.23	462933	1494	461439	Colon cancer || id:ukb-b-20145	TRUE	reported	22	24399655	0.0118393	2.50496e-48	13100	NA	NA	|| id:eqtl-a-ENSG00000240972	TRUE	reported	eqtl-a-ENSG00000240972	eqtl-a-ENSG00000240972	rs5760175	2.50496e-48	2	TRUE	NA	NA	0.0160304	13100	3.14749e-06	462933	TRUE	1.49086e-45
0.66408	0.656565	FALSE	FALSE	FALSE	Colon cancer	1	93323971	0.000124056	0.18	462933	1494	461439	Colon cancer || id:ukb-b-20145	TRUE	reported	1	93323971	0.012583	1.3467e-10	26225	NA	NA	|| id:eqtl-a-ENSG00000121297	TRUE	reported	eqtl-a-ENSG00000121297	eqtl-a-ENSG00000121297	rs10874746	1.3467e-10	2	TRUE	NA	NA	0.00157017	26225	3.9075e-06	462933	TRUE	2.95406e-09
0.546526	0.549597	FALSE	FALSE	FALSE	Colon cancer	19	31284806	0.0001189	0.1	462933	1494	461439	Colon cancer || id:ukb-b-20145	TRUE	reported	19	31284806	0.0117809	1.37531e-93	26609	NA	NA	|| id:eqtl-a-ENSG00000121297	TRUE	reported	eqtl-a-ENSG00000121297	eqtl-a-ENSG00000121297	rs11084563	1.37531e-93	2	TRUE	NA	NA	0.0155814	26609	5.67949e-06	462933	TRUE	6.66814e-85
0.407148	0.380034	FALSE	FALSE	FALSE	Colon cancer	10	101282200	0.000121507	0.73	462933	1494	461439	Colon cancer || id:ukb-b-20145	TRUE	reported	10	101282200	0.0121042	1.3181e-06	26607	NA	NA	|| id:eqtl-a-ENSG00000121297	TRUE	reported	eqtl-a-ENSG00000121297	eqtl-a-ENSG00000121297	rs11190134	1.3181e-06	2	TRUE	NA	NA	0.000878593	26607	2.59636e-07	462933	TRUE	3.80011e-06
0.302645	0.289071	FALSE	FALSE	FALSE	Colon cancer	19	31769763	0.000129978	0.82	462933	1494	461439	Colon cancer || id:ukb-b-20145	TRUE	reported	19	31769763	0.0129251	3.83089e-16	26280	NA	NA	|| id:eqtl-a-ENSG00000121297	TRUE	reported	eqtl-a-ENSG00000121297	eqtl-a-ENSG00000121297	rs12461253	3.83089e-16	2	TRUE	NA	NA	0.00251761	26280	1.1065e-07	462933	TRUE	3.65208e-15
0.260124	0.268193	FALSE	FALSE	FALSE	Colon cancer	2	43359061	0.000133028	0.23	462933	1494	461439	Colon cancer || id:ukb-b-20145	TRUE	reported	2	43359061	0.013549	1.20179e-09	22324	NA	NA	|| id:eqtl-a-ENSG00000121297	TRUE	reported	eqtl-a-ENSG00000121297	eqtl-a-ENSG00000121297	rs12466022	1.20179e-09	2	TRUE	NA	NA	0.00165326	22324	3.12459e-06	462933	TRUE	1.35723e-08
0.70419	0.700013	FALSE	FALSE	FALSE	Colon cancer	19	32591700	0.000129173	0.29	462933	1494	461439	Colon cancer || id:ukb-b-20145	TRUE	reported	19	32591700	0.0129736	1.43153e-33	26490	NA	NA	|| id:eqtl-a-ENSG00000121297	TRUE	reported	eqtl-a-ENSG00000121297	eqtl-a-ENSG00000121297	rs1433122	1.43153e-33	2	TRUE	NA	NA	0.00547451	26490	2.44837e-06	462933	TRUE	1.56703e-30
0.334258	0.328457	FALSE	FALSE	FALSE	Colon cancer	19	31942961	0.000126265	0.42	462933	1494	461439	Colon cancer || id:ukb-b-20145	TRUE	reported	19	31942961	0.0125133	6.3183e-53	26484	NA	NA	|| id:eqtl-a-ENSG00000121297	TRUE	reported	eqtl-a-ENSG00000121297	eqtl-a-ENSG00000121297	rs1895471	6.3183e-53	2	TRUE	NA	NA	0.00877616	26484	1.38255e-06	462933	TRUE	8.15503e-49
0.625845	0.610303	FALSE	TRUE	FALSE	Colon cancer	7	28277107	0.000121558	0.64	462933	1494	461439	Colon cancer || id:ukb-b-20145	TRUE	reported	7	28277107	0.0122896	2.06049e-06	26494	NA	NA	|| id:eqtl-a-ENSG00000121297	TRUE	reported	eqtl-a-ENSG00000121297	eqtl-a-ENSG00000121297	rs2158799	2.06049e-06	2	TRUE	NA	NA	0.000850021	26494	4.79124e-07	462933	TRUE	6.58027e-06
0.414408	0.453696	FALSE	FALSE	FALSE	Colon cancer	11	113957197	0.000121901	0.0879995	462933	1494	461439	Colon cancer || id:ukb-b-20145	TRUE	reported	11	113957197	0.0120691	5.04836e-08	26609	NA	NA	|| id:eqtl-a-ENSG00000121297	TRUE	reported	eqtl-a-ENSG00000121297	eqtl-a-ENSG00000121297	rs2846630	5.04836e-08	2	TRUE	NA	NA	0.0011149	26609	6.27744e-06	462933	TRUE	9.54184e-07
0.418566	0.423604	FALSE	FALSE	FALSE	Colon cancer	2	85806068	0.000119348	0.73	462933	1494	461439	Colon cancer || id:ukb-b-20145	TRUE	reported	2	85806068	0.012054	6.13239e-07	26494	NA	NA	|| id:eqtl-a-ENSG00000121297	TRUE	reported	eqtl-a-ENSG00000121297	eqtl-a-ENSG00000121297	rs3731827	6.13239e-07	2	TRUE	NA	NA	0.000937894	26494	2.57907e-07	462933	TRUE	1.85234e-06
0.327463	0.34535	FALSE	FALSE	FALSE	Colon cancer	7	21928079	0.000124384	0.25	462933	1494	461439	Colon cancer || id:ukb-b-20145	TRUE	reported	7	21928079	0.012673	4.22493e-06	26494	NA	NA	|| id:eqtl-a-ENSG00000121297	TRUE	reported	eqtl-a-ENSG00000121297	eqtl-a-ENSG00000121297	rs57104699	4.22493e-06	2	TRUE	NA	NA	0.000798097	26494	2.82387e-06	462933	TRUE	2.58669e-05
0.264747	0.266424	FALSE	FALSE	FALSE	Colon cancer	9	139861193	0.000134168	0.35	462933	1494	461439	Colon cancer || id:ukb-b-20145	TRUE	reported	9	139861193	0.013455	1.024e-17	27266	NA	NA	|| id:eqtl-a-ENSG00000176978	TRUE	reported	eqtl-a-ENSG00000176978	eqtl-a-ENSG00000176978	rs112406207	1.024e-17	2	TRUE	NA	NA	0.00268742	27266	1.85912e-06	462933	TRUE	5.19384e-16
0.361769	0.371692	FALSE	FALSE	FALSE	Colon cancer	9	140005916	0.000122751	0.41	462933	1494	461439	Colon cancer || id:ukb-b-20145	TRUE	reported	9	140005916	0.012102	6.65273e-148	20777	NA	NA	|| id:eqtl-a-ENSG00000176978	TRUE	reported	eqtl-a-ENSG00000176978	eqtl-a-ENSG00000176978	rs72763269	6.65273e-148	2	TRUE	NA	NA	0.0312793	20777	1.45113e-06	462933	TRUE	2.68325e-138
0.594548	0.567319	FALSE	FALSE	FALSE	Colon cancer	9	140107336	0.0001194	0.025	462933	1494	461439	Colon cancer || id:ukb-b-20145	TRUE	reported	9	140107336	0.0121056	4.68824e-10	15731	NA	NA	|| id:eqtl-a-ENSG00000176978	TRUE	reported	eqtl-a-ENSG00000176978	eqtl-a-ENSG00000176978	rs7389314	4.68824e-10	2	TRUE	NA	NA	0.00246081	15731	1.08571e-05	462933	TRUE	1.08554e-08
0.276805	0.265862	FALSE	FALSE	FALSE	Colon cancer	8	59393469	0.000133622	0.38	462933	1494	461439	Colon cancer || id:ukb-b-20145	TRUE	reported	8	59393469	0.0132588	5.23239e-22	31563	NA	NA	|| id:eqtl-a-ENSG00000169122	TRUE	reported	eqtl-a-ENSG00000169122	eqtl-a-ENSG00000169122	rs10435592	5.23239e-22	2	TRUE	NA	NA	0.00293791	31563	1.65955e-06	462933	TRUE	8.6655e-20
0.559489	0.56257	FALSE	FALSE	FALSE	Colon cancer	8	59077666	0.000119157	1	462933	1494	461439	Colon cancer || id:ukb-b-20145	TRUE	reported	8	59077666	0.0119543	2.04927e-19	31231	NA	NA	|| id:eqtl-a-ENSG00000169122	TRUE	reported	eqtl-a-ENSG00000169122	eqtl-a-ENSG00000169122	rs2048103	2.04927e-19	2	TRUE	NA	NA	0.00259324	31231	4.72719e-11	462933	TRUE	2.87281e-18
0.431339	0.431967	FALSE	FALSE	FALSE	Colon cancer	8	59299146	0.000119649	0.0359998	462933	1494	461439	Colon cancer || id:ukb-b-20145	TRUE	reported	8	59299146	0.0119524	2.57454e-35	31684	NA	NA	|| id:eqtl-a-ENSG00000169122	TRUE	reported	eqtl-a-ENSG00000169122	eqtl-a-ENSG00000169122	rs4379435	2.57454e-35	2	TRUE	NA	NA	0.00483078	31684	9.49284e-06	462933	TRUE	2.1661e-30
0.415386	0.400378	FALSE	FALSE	FALSE	Colon cancer	8	58929688	0.000120003	0.43	462933	1494	461439	Colon cancer || id:ukb-b-20145	TRUE	reported	8	58929688	0.0120156	1.12512e-33	31684	NA	NA	|| id:eqtl-a-ENSG00000169122	TRUE	reported	eqtl-a-ENSG00000169122	eqtl-a-ENSG00000169122	rs7841432	1.12512e-33	2	TRUE	NA	NA	0.00459596	31684	1.32361e-06	462933	TRUE	1.4197e-30
0.371998	0.362413	FALSE	FALSE	FALSE	Colon cancer	8	59183963	0.000122728	0.14	462933	1494	461439	Colon cancer || id:ukb-b-20145	TRUE	reported	8	59183963	0.0122746	1.94357e-21	31684	NA	NA	|| id:eqtl-a-ENSG00000169122	TRUE	reported	eqtl-a-ENSG00000169122	eqtl-a-ENSG00000169122	rs7843843	1.94357e-21	2	TRUE	NA	NA	0.00284516	31684	4.78808e-06	462933	TRUE	1.17653e-18
0.400736	0.426529	FALSE	FALSE	FALSE	Colon cancer	12	112871372	0.000119145	0.31	462933	1494	461439	Colon cancer || id:ukb-b-20145	TRUE	reported	12	112871372	0.0121356	2.15839e-06	31185	NA	NA	|| id:eqtl-a-ENSG00000164330	TRUE	reported	eqtl-a-ENSG00000164330	eqtl-a-ENSG00000164330	rs11066301	2.15839e-06	2	TRUE	NA	NA	0.000719353	31185	2.26855e-06	462933	TRUE	1.50532e-05
0.421923	0.442484	FALSE	FALSE	FALSE	Colon cancer	12	111708458	0.000120754	0.760001	462933	1494	461439	Colon cancer || id:ukb-b-20145	TRUE	reported	12	111708458	0.012037	6.2997e-09	31240	NA	NA	|| id:eqtl-a-ENSG00000164330	TRUE	reported	eqtl-a-ENSG00000164330	eqtl-a-ENSG00000164330	rs1265564	6.2997e-09	2	TRUE	NA	NA	0.00107888	31240	1.94058e-07	462933	TRUE	2.93205e-08
0.451707	0.475361	FALSE	FALSE	FALSE	Colon cancer	17	37912377	0.00011814	0.17	462933	1494	461439	Colon cancer || id:ukb-b-20145	TRUE	reported	17	37912377	0.011937	3.3136e-13	31684	NA	NA	|| id:eqtl-a-ENSG00000164330	TRUE	reported	eqtl-a-ENSG00000164330	eqtl-a-ENSG00000164330	rs12946510	3.3136e-13	2	TRUE	NA	NA	0.00167045	31684	4.10534e-06	462933	TRUE	2.18796e-11
0.21644	0.237963	FALSE	TRUE	FALSE	Colon cancer	16	86019087	0.000139546	0.56	462933	1494	461439	Colon cancer || id:ukb-b-20145	TRUE	reported	16	86019087	0.0144417	4.99494e-06	31240	NA	NA	|| id:eqtl-a-ENSG00000164330	TRUE	reported	eqtl-a-ENSG00000164330	eqtl-a-ENSG00000164330	rs13330176	4.99494e-06	2	TRUE	NA	NA	0.0006667	31240	7.23546e-07	462933	TRUE	1.93377e-05
0.408694	0.429562	FALSE	FALSE	FALSE	Colon cancer	12	112486818	0.000118979	0.450001	462933	1494	461439	Colon cancer || id:ukb-b-20145	TRUE	reported	12	112486818	0.0120981	4.735e-06	31185	NA	NA	|| id:eqtl-a-ENSG00000164330	TRUE	reported	eqtl-a-ENSG00000164330	eqtl-a-ENSG00000164330	rs17696736	4.735e-06	2	TRUE	NA	NA	0.00067112	31185	1.24085e-06	462933	TRUE	2.25031e-05
0.697466	0.71758	FALSE	FALSE	FALSE	Colon cancer	6	32358513	0.000130772	0.92	462933	1494	461439	Colon cancer || id:ukb-b-20145	TRUE	reported	6	32358513	0.0129417	1.0627e-08	30211	NA	NA	|| id:eqtl-a-ENSG00000164330	TRUE	reported	eqtl-a-ENSG00000164330	eqtl-a-ENSG00000164330	rs3117098	1.0627e-08	2	TRUE	NA	NA	0.00108209	30211	1.94031e-08	462933	TRUE	3.42887e-08
0.746768	0.75449	FALSE	FALSE	FALSE	Colon cancer	20	44740196	0.000137115	0.13	462933	1494	461439	Colon cancer || id:ukb-b-20145	TRUE	reported	20	44740196	0.0136735	2.23321e-07	31300	NA	NA	|| id:eqtl-a-ENSG00000164330	TRUE	reported	eqtl-a-ENSG00000164330	eqtl-a-ENSG00000164330	rs6074022	2.23321e-07	2	TRUE	NA	NA	0.000856225	31300	5.00392e-06	462933	TRUE	3.68412e-06
0.271123	0.269025	FALSE	FALSE	FALSE	Colon cancer	17	2729652	0.000134654	0.51	462933	1494	461439	Colon cancer || id:ukb-b-20145	TRUE	reported	17	2729652	0.0133755	1.5144e-07	27397	NA	NA	|| id:eqtl-a-ENSG00000164330	TRUE	reported	eqtl-a-ENSG00000164330	eqtl-a-ENSG00000164330	rs6502555	1.5144e-07	2	TRUE	NA	NA	0.00100545	27397	9.48657e-07	462933	TRUE	7.6328e-07
0.539991	0.516535	FALSE	FALSE	FALSE	Colon cancer	12	112007756	0.000117862	0.69	462933	1494	461439	Colon cancer || id:ukb-b-20145	TRUE	reported	12	112007756	0.0119249	2.61903e-10	28418	NA	NA	|| id:eqtl-a-ENSG00000164330	TRUE	reported	eqtl-a-ENSG00000164330	eqtl-a-ENSG00000164330	rs653178	2.61903e-10	2	TRUE	NA	NA	0.00140361	28418	3.45247e-07	462933	TRUE	1.57254e-09
0.481977	0.476473	FALSE	FALSE	FALSE	Colon cancer	17	16170764	0.000118292	0.93	462933	1494	461439	Colon cancer || id:ukb-b-20145	TRUE	reported	17	16170764	0.011898	1.952e-08	31569	NA	NA	|| id:eqtl-a-ENSG00000164330	TRUE	reported	eqtl-a-ENSG00000164330	eqtl-a-ENSG00000164330	rs7210990	1.952e-08	2	TRUE	NA	NA	0.00099823	31569	1.87601e-08	462933	TRUE	6.31898e-08
0.537476	0.517542	FALSE	TRUE	TRUE	Colon cancer	12	111865049	0.000118726	0.57	462933	1494	461439	Colon cancer || id:ukb-b-20145	TRUE	reported	12	111865049	0.0119204	3.22827e-10	28418	NA	NA	|| id:eqtl-a-ENSG00000164330	TRUE	reported	eqtl-a-ENSG00000164330	eqtl-a-ENSG00000164330	rs7310615	3.22827e-10	2	FALSE	NA	NA	0.00138928	28418	7.00376e-07	462933	TRUE	2.45337e-09
0.497388	0.516321	FALSE	FALSE	FALSE	Colon cancer	17	38051348	0.000117952	0.16	462933	1494	461439	Colon cancer || id:ukb-b-20145	TRUE	reported	17	38051348	0.0118789	1.75509e-14	31300	NA	NA	|| id:eqtl-a-ENSG00000164330	TRUE	reported	eqtl-a-ENSG00000164330	eqtl-a-ENSG00000164330	rs8067378	1.75509e-14	2	TRUE	NA	NA	0.0018749	31300	4.24338e-06	462933	TRUE	1.59869e-12
0.538565	0.51334	FALSE	FALSE	FALSE	Colon cancer	12	111833788	0.000119071	0.86	462933	1494	461439	Colon cancer || id:ukb-b-20145	TRUE	reported	12	111833788	0.0119292	1.29709e-06	27875	NA	NA	|| id:eqtl-a-ENSG00000132718	TRUE	reported	eqtl-a-ENSG00000132718	eqtl-a-ENSG00000132718	rs10774624	1.29709e-06	2	TRUE	NA	NA	0.000839833	27875	6.50756e-08	462933	TRUE	3.18161e-06
0.261456	0.264303	FALSE	FALSE	FALSE	Colon cancer	1	155643403	0.000133752	0.3	462933	1494	461439	Colon cancer || id:ukb-b-20145	TRUE	reported	1	155643403	0.01337	1.53674e-82	31353	NA	NA	|| id:eqtl-a-ENSG00000132718	TRUE	reported	eqtl-a-ENSG00000132718	eqtl-a-ENSG00000132718	rs10908479	1.53674e-82	2	TRUE	NA	NA	0.0116764	31353	2.31198e-06	462933	TRUE	4.95672e-75
0.400736	0.426529	FALSE	FALSE	FALSE	Colon cancer	12	112871372	0.000119145	0.31	462933	1494	461439	Colon cancer || id:ukb-b-20145	TRUE	reported	12	112871372	0.012136	3.32583e-06	30971	NA	NA	|| id:eqtl-a-ENSG00000132718	TRUE	reported	eqtl-a-ENSG00000132718	eqtl-a-ENSG00000132718	rs11066301	3.32583e-06	2	TRUE	NA	NA	0.000697526	30971	2.26855e-06	462933	TRUE	2.19514e-05
0.304611	0.32537	FALSE	FALSE	FALSE	Colon cancer	1	154862952	0.000126139	0.67	462933	1494	461439	Colon cancer || id:ukb-b-20145	TRUE	reported	1	154862952	0.0129187	9.42888e-08	31385	NA	NA	|| id:eqtl-a-ENSG00000132718	TRUE	reported	eqtl-a-ENSG00000132718	eqtl-a-ENSG00000132718	rs11264280	9.42888e-08	2	TRUE	NA	NA	0.00090693	31385	4.04433e-07	462933	TRUE	4.29655e-07
0.264986	0.267229	FALSE	FALSE	FALSE	Colon cancer	1	155421512	0.000133303	0.31	462933	1494	461439	Colon cancer || id:ukb-b-20145	TRUE	reported	1	155421512	0.0133141	8.79225e-82	31353	NA	NA	|| id:eqtl-a-ENSG00000132718	TRUE	reported	eqtl-a-ENSG00000132718	eqtl-a-ENSG00000132718	rs11264374	8.79225e-82	2	TRUE	NA	NA	0.0115679	31353	2.18602e-06	462933	TRUE	2.15159e-74
0.280932	0.289165	FALSE	TRUE	FALSE	Colon cancer	1	155777840	0.000130037	0.12	462933	1494	461439	Colon cancer || id:ukb-b-20145	TRUE	reported	1	155777840	0.0130465	9.44496e-95	31266	NA	NA	|| id:eqtl-a-ENSG00000132718	TRUE	reported	eqtl-a-ENSG00000132718	eqtl-a-ENSG00000132718	rs12024187	9.44496e-95	2	TRUE	NA	NA	0.0134579	31266	5.22205e-06	462933	TRUE	4.0328e-85
0.266552	0.268822	FALSE	FALSE	FALSE	Colon cancer	1	155536437	0.000133065	0.37	462933	1494	461439	Colon cancer || id:ukb-b-20145	TRUE	reported	1	155536437	0.0132863	3.82032e-83	31353	NA	NA	|| id:eqtl-a-ENSG00000132718	TRUE	reported	eqtl-a-ENSG00000132718	eqtl-a-ENSG00000132718	rs12030596	3.82032e-83	2	TRUE	NA	NA	0.0117626	31353	1.76121e-06	462933	TRUE	7.53275e-76
0.244727	0.252187	FALSE	FALSE	FALSE	Colon cancer	1	155878106	0.000135902	0.35	462933	1494	461439	Colon cancer || id:ukb-b-20145	TRUE	reported	1	155878106	0.0136778	7.00164e-77	31270	NA	NA	|| id:eqtl-a-ENSG00000132718	TRUE	reported	eqtl-a-ENSG00000132718	eqtl-a-ENSG00000132718	rs12144175	7.00164e-77	2	TRUE	NA	NA	0.0108947	31270	1.86557e-06	462933	TRUE	4.60422e-70
0.421923	0.442484	FALSE	FALSE	FALSE	Colon cancer	12	111708458	0.000120754	0.760001	462933	1494	461439	Colon cancer || id:ukb-b-20145	TRUE	reported	12	111708458	0.0120423	3.94612e-06	31026	NA	NA	|| id:eqtl-a-ENSG00000132718	TRUE	reported	eqtl-a-ENSG00000132718	eqtl-a-ENSG00000132718	rs1265564	3.94612e-06	2	TRUE	NA	NA	0.000685736	31026	1.94058e-07	462933	TRUE	1.12806e-05
0.293394	0.296663	FALSE	FALSE	FALSE	Colon cancer	1	155200324	0.000129397	0.54	462933	1494	461439	Colon cancer || id:ukb-b-20145	TRUE	reported	1	155200324	0.0129703	4.52585e-50	31351	NA	NA	|| id:eqtl-a-ENSG00000132718	TRUE	reported	eqtl-a-ENSG00000132718	eqtl-a-ENSG00000132718	rs12723761	4.52585e-50	2	TRUE	NA	NA	0.00701205	31351	8.16982e-07	462933	TRUE	6.22376e-46
0.247811	0.245195	FALSE	FALSE	FALSE	Colon cancer	9	117643362	0.000138275	0.630001	462933	1494	461439	Colon cancer || id:ukb-b-20145	TRUE	reported	9	117643362	0.0137687	4.39491e-09	31470	NA	NA	|| id:eqtl-a-ENSG00000132718	TRUE	reported	eqtl-a-ENSG00000132718	eqtl-a-ENSG00000132718	rs13300483	4.39491e-09	2	TRUE	NA	NA	0.00109326	31470	5.08494e-07	462933	TRUE	2.7725e-08
0.242258	0.235515	FALSE	FALSE	FALSE	Colon cancer	6	7211751	0.000138998	0.21	462933	1494	461439	Colon cancer || id:ukb-b-20145	TRUE	reported	6	7211751	0.0136701	3.41193e-102	31469	NA	NA	|| id:eqtl-a-ENSG00000132718	TRUE	reported	eqtl-a-ENSG00000132718	eqtl-a-ENSG00000132718	rs1334577	3.41193e-102	2	TRUE	NA	NA	0.0144291	31469	3.41424e-06	462933	TRUE	1.62065e-92
0.557659	0.544642	FALSE	FALSE	FALSE	Colon cancer	1	154988957	0.000119271	0.96	462933	1494	461439	Colon cancer || id:ukb-b-20145	TRUE	reported	1	154988957	0.0119674	7.817e-10	31353	NA	NA	|| id:eqtl-a-ENSG00000132718	TRUE	reported	eqtl-a-ENSG00000132718	eqtl-a-ENSG00000132718	rs2242195	7.817e-10	2	TRUE	NA	NA	0.00120435	31353	5.5146e-09	462933	TRUE	2.91669e-09
0.352643	0.374001	FALSE	FALSE	FALSE	Colon cancer	4	103511114	0.000122051	0.84	462933	1494	461439	Colon cancer || id:ukb-b-20145	TRUE	reported	4	103511114	0.0124455	4.53524e-07	31355	NA	NA	|| id:eqtl-a-ENSG00000132718	TRUE	reported	eqtl-a-ENSG00000132718	eqtl-a-ENSG00000132718	rs3774959	4.53524e-07	2	TRUE	NA	NA	0.000811104	31355	9.34404e-08	462933	TRUE	1.37098e-06
0.242194	0.259866	FALSE	FALSE	FALSE	Colon cancer	1	156006013	0.000135008	0.52	462933	1494	461439	Colon cancer || id:ukb-b-20145	TRUE	reported	1	156006013	0.0137665	1.98884e-58	31346	NA	NA	|| id:eqtl-a-ENSG00000132718	TRUE	reported	eqtl-a-ENSG00000132718	eqtl-a-ENSG00000132718	rs3820592	1.98884e-58	2	TRUE	NA	NA	0.00821761	31346	9.01599e-07	462933	TRUE	1.36557e-53
0.52377	0.516004	FALSE	FALSE	FALSE	Colon cancer	12	111973358	0.000118228	0.69	462933	1494	461439	Colon cancer || id:ukb-b-20145	TRUE	reported	12	111973358	0.0119055	1.9192e-07	27875	NA	NA	|| id:eqtl-a-ENSG00000132718	TRUE	reported	eqtl-a-ENSG00000132718	eqtl-a-ENSG00000132718	rs597808	1.9192e-07	2	TRUE	NA	NA	0.000971863	27875	3.46652e-07	462933	TRUE	7.01943e-07
0.321571	0.336341	FALSE	FALSE	FALSE	Colon cancer	12	751514	0.000125394	0.22	462933	1494	461439	Colon cancer || id:ukb-b-20145	TRUE	reported	12	751514	0.0127313	6.5925e-07	31270	NA	NA	|| id:eqtl-a-ENSG00000132718	TRUE	reported	eqtl-a-ENSG00000132718	eqtl-a-ENSG00000132718	rs61916675	6.5925e-07	2	TRUE	NA	NA	0.000790244	31270	3.21866e-06	462933	TRUE	6.63144e-06
0.256549	0.260032	FALSE	FALSE	FALSE	Colon cancer	1	155304581	0.000134587	0.38	462933	1494	461439	Colon cancer || id:ukb-b-20145	TRUE	reported	1	155304581	0.0134614	1.86466e-78	27993	NA	NA	|| id:eqtl-a-ENSG00000132718	TRUE	reported	eqtl-a-ENSG00000132718	eqtl-a-ENSG00000132718	rs6677385	1.86466e-78	2	TRUE	NA	NA	0.0124065	27993	1.65039e-06	462933	TRUE	3.82842e-72
0.705547	0.729994	FALSE	FALSE	FALSE	Colon cancer	6	7102084	0.00013272	0.94	462933	1494	461439	Colon cancer || id:ukb-b-20145	TRUE	reported	6	7102084	0.0128763	3.54242e-89	31086	NA	NA	|| id:eqtl-a-ENSG00000132718	TRUE	reported	eqtl-a-ENSG00000132718	eqtl-a-ENSG00000132718	rs675209	3.54242e-89	2	TRUE	NA	NA	0.0127328	31086	1.14322e-08	462933	TRUE	3.49572e-83
0.441447	0.44594	FALSE	FALSE	FALSE	Colon cancer	1	196818493	0.000120339	0.7	462933	1494	461439	Colon cancer || id:ukb-b-20145	TRUE	reported	1	196818493	0.0119239	7.02749e-34	31191	NA	NA	|| id:eqtl-a-ENSG00000000971	TRUE	reported	eqtl-a-ENSG00000000971	eqtl-a-ENSG00000000971	rs10922140	7.02749e-34	2	TRUE	NA	NA	0.00469803	31191	3.23546e-07	462933	TRUE	2.65493e-31
0.346937	0.388405	FALSE	FALSE	FALSE	Colon cancer	7	129663496	0.000120987	0.31	462933	1494	461439	Colon cancer || id:ukb-b-20145	TRUE	reported	7	129663496	0.0124926	5.10834e-07	30322	NA	NA	|| id:eqtl-a-ENSG00000000971	TRUE	reported	eqtl-a-ENSG00000000971	eqtl-a-ENSG00000000971	rs11556924	5.10834e-07	2	TRUE	NA	NA	0.000831221	30322	2.21903e-06	462933	TRUE	3.96006e-06
0.247755	0.244087	FALSE	FALSE	FALSE	Colon cancer	3	169497585	0.000137238	0.00619998	462933	1494	461439	Colon cancer || id:ukb-b-20145	TRUE	reported	3	169497585	0.0137489	1.41775e-18	31644	NA	NA	|| id:eqtl-a-ENSG00000000971	TRUE	reported	eqtl-a-ENSG00000000971	eqtl-a-ENSG00000000971	rs1317082	1.41775e-18	2	TRUE	NA	NA	0.00243914	31644	1.61611e-05	462933	TRUE	5.52043e-15
0.593851	0.576072	FALSE	TRUE	TRUE	Colon cancer	1	196678432	0.000119225	0.57	462933	1494	461439	Colon cancer || id:ukb-b-20145	TRUE	reported	1	196678432	0.01205	4.5436e-37	31529	NA	NA	|| id:eqtl-a-ENSG00000000971	TRUE	reported	eqtl-a-ENSG00000000971	eqtl-a-ENSG00000000971	rs203683	4.5436e-37	2	FALSE	NA	NA	0.00510625	31529	6.92783e-07	462933	TRUE	5.42265e-34
0.262908	0.272715	FALSE	FALSE	FALSE	Colon cancer	5	35874575	0.000132345	0.8	462933	1494	461439	Colon cancer || id:ukb-b-20145	TRUE	reported	5	35874575	0.0135048	1.44981e-08	31259	NA	NA	|| id:eqtl-a-ENSG00000000971	TRUE	reported	eqtl-a-ENSG00000000971	eqtl-a-ENSG00000000971	rs6897932	1.44981e-08	2	TRUE	NA	NA	0.00102646	31259	1.44898e-07	462933	TRUE	5.99689e-08
0.553297	0.530651	FALSE	FALSE	FALSE	Colon cancer	1	196933506	0.000118262	0.66	462933	1494	461439	Colon cancer || id:ukb-b-20145	TRUE	reported	1	196933506	0.0119145	2.12863e-31	31528	NA	NA	|| id:eqtl-a-ENSG00000000971	TRUE	reported	eqtl-a-ENSG00000000971	eqtl-a-ENSG00000000971	rs942971	2.12863e-31	2	TRUE	NA	NA	0.00429126	31528	4.21792e-07	462933	TRUE	6.48937e-29
0.428415	0.453773	FALSE	TRUE	TRUE	Colon cancer	1	67669634	0.000118562	0.48	462933	1494	461439	Colon cancer || id:ukb-b-20145	TRUE	reported	1	67669634	0.012017	7.90897e-07	31569	NA	NA	|| id:eqtl-a-ENSG00000143515	TRUE	reported	eqtl-a-ENSG00000143515	eqtl-a-ENSG00000143515	rs11580078	7.90897e-07	2	FALSE	NA	NA	0.000771699	31569	1.07228e-06	462933	TRUE	4.25291e-06
0.385182	0.365477	FALSE	TRUE	FALSE	Colon cancer	1	154186918	0.000122529	0.15	462933	1494	461439	Colon cancer || id:ukb-b-20145	TRUE	reported	1	154186918	0.0122159	7.93652e-09	31569	NA	NA	|| id:eqtl-a-ENSG00000143515	TRUE	reported	eqtl-a-ENSG00000143515	eqtl-a-ENSG00000143515	rs12408458	7.93652e-09	2	TRUE	NA	NA	0.00105342	31569	4.3882e-06	462933	TRUE	1.77712e-07
0.294722	0.284482	FALSE	FALSE	FALSE	Colon cancer	1	154045352	0.000130961	0.17	462933	1494	461439	Colon cancer || id:ukb-b-20145	TRUE	reported	1	154045352	0.013039	7.5235e-09	31561	NA	NA	|| id:eqtl-a-ENSG00000143515	TRUE	reported	eqtl-a-ENSG00000143515	eqtl-a-ENSG00000143515	rs12410086	7.5235e-09	2	TRUE	NA	NA	0.00105697	31561	4.14674e-06	462933	TRUE	1.60502e-07
0.605434	0.644513	FALSE	FALSE	FALSE	Colon cancer	1	154490352	0.000123353	0.35	462933	1494	461439	Colon cancer || id:ukb-b-20145	TRUE	reported	1	154490352	0.0121626	5.33409e-09	31684	NA	NA	|| id:eqtl-a-ENSG00000143515	TRUE	reported	eqtl-a-ENSG00000143515	eqtl-a-ENSG00000143515	rs4845639	5.33409e-09	2	TRUE	NA	NA	0.00107399	31684	1.90871e-06	462933	TRUE	6.39787e-08
0.279904	0.28059	FALSE	FALSE	FALSE	Colon cancer	1	154309424	0.000131149	0.11	462933	1494	461439	Colon cancer || id:ukb-b-20145	TRUE	reported	1	154309424	0.0130082	1.55597e-120	31568	NA	NA	|| id:eqtl-a-ENSG00000143515	TRUE	reported	eqtl-a-ENSG00000143515	eqtl-a-ENSG00000143515	rs6427576	1.55597e-120	2	TRUE	NA	NA	0.016972	31568	5.67609e-06	462933	TRUE	2.3597e-108
0.511646	0.499266	FALSE	FALSE	FALSE	Colon cancer	17	38074031	0.000117996	0.38	462933	1494	461439	Colon cancer || id:ukb-b-20145	TRUE	reported	17	38074031	0.0118975	2.86042e-06	31569	NA	NA	|| id:eqtl-a-ENSG00000143515	TRUE	reported	eqtl-a-ENSG00000143515	eqtl-a-ENSG00000143515	rs9303280	2.86042e-06	2	TRUE	NA	NA	0.000693534	31569	1.65138e-06	462933	TRUE	1.65305e-05
0.429108	0.421238	FALSE	FALSE	FALSE	Colon cancer	8	108685617	0.000119673	0.19	462933	1494	461439	Colon cancer || id:ukb-b-20145	TRUE	reported	8	108685617	0.0112932	1e-200	30563	NA	NA	|| id:eqtl-a-ENSG00000154188	TRUE	reported	eqtl-a-ENSG00000154188	eqtl-a-ENSG00000154188	rs12675408	1e-200	2	TRUE	NA	NA	0.0582008	30563	3.71868e-06	462933	TRUE	0
0.58557	0.585087	FALSE	FALSE	FALSE	Colon cancer	8	108407422	0.000119738	0.98	462933	1494	461439	Colon cancer || id:ukb-b-20145	TRUE	reported	8	108407422	0.0119858	2.92348e-51	30565	NA	NA	|| id:eqtl-a-ENSG00000154188	TRUE	reported	eqtl-a-ENSG00000154188	eqtl-a-ENSG00000154188	rs1283669	2.92348e-51	2	TRUE	NA	NA	0.00736707	30565	8.17334e-10	462933	TRUE	4.75702e-48
0.618137	0.59912	FALSE	FALSE	FALSE	Colon cancer	3	56849749	0.000120163	0.98	462933	1494	461439	Colon cancer || id:ukb-b-20145	TRUE	reported	3	56849749	0.0122228	1.48013e-15	30681	NA	NA	|| id:eqtl-a-ENSG00000154188	TRUE	reported	eqtl-a-ENSG00000154188	eqtl-a-ENSG00000154188	rs1354034	1.48013e-15	2	TRUE	NA	NA	0.00207063	30681	7.8625e-10	462933	TRUE	1.17205e-14
0.303178	0.327605	FALSE	FALSE	FALSE	Colon cancer	8	108196952	0.000126351	0.719999	462933	1494	461439	Colon cancer || id:ukb-b-20145	TRUE	reported	8	108196952	0.0128594	8.35988e-45	30563	NA	NA	|| id:eqtl-a-ENSG00000154188	TRUE	reported	eqtl-a-ENSG00000154188	eqtl-a-ENSG00000154188	rs1961761	8.35988e-45	2	TRUE	NA	NA	0.00641258	30563	2.83006e-07	462933	TRUE	1.61739e-41
0.264816	0.279834	FALSE	FALSE	FALSE	Colon cancer	8	108543427	0.000132161	0.98	462933	1494	461439	Colon cancer || id:ukb-b-20145	TRUE	reported	8	108543427	0.0130588	1e-200	30681	NA	NA	|| id:eqtl-a-ENSG00000154188	TRUE	reported	eqtl-a-ENSG00000154188	eqtl-a-ENSG00000154188	rs281712	1e-200	2	TRUE	NA	NA	0.0298785	30681	1.13451e-09	462933	TRUE	1.0673e-192
0.330753	0.348954	FALSE	FALSE	FALSE	Colon cancer	8	108793437	0.000124409	0.29	462933	1494	461439	Colon cancer || id:ukb-b-20145	TRUE	reported	8	108793437	0.0125173	1.56747e-67	30681	NA	NA	|| id:eqtl-a-ENSG00000154188	TRUE	reported	eqtl-a-ENSG00000154188	eqtl-a-ENSG00000154188	rs28436965	1.56747e-67	2	TRUE	NA	NA	0.00973154	30681	2.44076e-06	462933	TRUE	2.52744e-61
0.2538	0.268657	FALSE	FALSE	FALSE	Colon cancer	8	107919602	0.000136738	0.15	462933	1494	461439	Colon cancer || id:ukb-b-20145	TRUE	reported	8	107919602	0.0136509	3.91111e-13	29074	NA	NA	|| id:eqtl-a-ENSG00000154188	TRUE	reported	eqtl-a-ENSG00000154188	eqtl-a-ENSG00000154188	rs35546443	3.91111e-13	2	TRUE	NA	NA	0.00180898	29074	4.52741e-06	462933	TRUE	2.2834e-11
0.722612	0.718527	FALSE	FALSE	FALSE	Colon cancer	8	108643558	0.000131545	0.61	462933	1494	461439	Colon cancer || id:ukb-b-20145	TRUE	reported	8	108643558	0.0127983	1e-200	30562	NA	NA	|| id:eqtl-a-ENSG00000154188	TRUE	reported	eqtl-a-ENSG00000154188	eqtl-a-ENSG00000154188	rs381003	1e-200	2	TRUE	NA	NA	0.0351757	30562	5.61649e-07	462933	TRUE	8.3483e-225
0.5995	0.627163	FALSE	FALSE	FALSE	Colon cancer	22	38175477	0.000121659	0.8	462933	1494	461439	Colon cancer || id:ukb-b-20145	TRUE	reported	22	38175477	0.0121352	3.01988e-07	30681	NA	NA	|| id:eqtl-a-ENSG00000154188	TRUE	reported	eqtl-a-ENSG00000154188	eqtl-a-ENSG00000154188	rs5756813	3.01988e-07	2	TRUE	NA	NA	0.000854438	30681	1.37169e-07	462933	TRUE	9.74344e-07
0.370622	0.362825	FALSE	FALSE	FALSE	Colon cancer	8	108086373	0.000122692	0.0259998	462933	1494	461439	Colon cancer || id:ukb-b-20145	TRUE	reported	8	108086373	0.012284	2.26621e-21	30228	NA	NA	|| id:eqtl-a-ENSG00000154188	TRUE	reported	eqtl-a-ENSG00000154188	eqtl-a-ENSG00000154188	rs995090	2.26621e-21	2	TRUE	NA	NA	0.00297192	30228	1.06408e-05	462933	TRUE	5.50977e-18
0.618137	0.59912	FALSE	FALSE	FALSE	Colon cancer	3	56849749	0.000120163	0.98	462933	1494	461439	Colon cancer || id:ukb-b-20145	TRUE	reported	3	56849749	0.0122338	6.28145e-10	31256	NA	NA	|| id:eqtl-a-ENSG00000212864	TRUE	reported	eqtl-a-ENSG00000212864	eqtl-a-ENSG00000212864	rs1354034	6.28145e-10	2	TRUE	NA	NA	0.00122173	31256	7.8625e-10	462933	TRUE	2.25519e-09
0.418189	0.466151	FALSE	FALSE	FALSE	Colon cancer	6	152953451	0.00011837	0.39	462933	1494	461439	Colon cancer || id:ukb-b-20145	TRUE	reported	6	152953451	0.0120398	4.12762e-15	31563	NA	NA	|| id:eqtl-a-ENSG00000131018	TRUE	reported	eqtl-a-ENSG00000131018	eqtl-a-ENSG00000131018	rs732496	4.12762e-15	2	TRUE	NA	NA	0.00194925	31563	1.61097e-06	462933	TRUE	1.6348e-13
0.396538	0.445	FALSE	FALSE	FALSE	Colon cancer	6	153064300	0.000118858	0.9	462933	1494	461439	Colon cancer || id:ukb-b-20145	TRUE	reported	6	153064300	0.0121432	1.23481e-13	31563	NA	NA	|| id:eqtl-a-ENSG00000131018	TRUE	reported	eqtl-a-ENSG00000131018	eqtl-a-ENSG00000131018	rs9479379	1.23481e-13	2	TRUE	NA	NA	0.00173818	31563	3.56612e-08	462933	TRUE	9.47084e-13
0.276748	0.286591	FALSE	FALSE	FALSE	Colon cancer	3	3123326	0.000131513	0.83	462933	1494	461439	Colon cancer || id:ukb-b-20145	TRUE	reported	3	3123326	0.0132899	1.07481e-07	31470	NA	NA	|| id:eqtl-a-ENSG00000131016	TRUE	reported	eqtl-a-ENSG00000131016	eqtl-a-ENSG00000131016	rs163546	1.07481e-07	2	TRUE	NA	NA	0.000896443	31470	9.51327e-08	462933	TRUE	3.61956e-07
0.721775	0.732772	FALSE	FALSE	FALSE	Colon cancer	14	23585333	0.000134213	0.77	462933	1494	461439	Colon cancer || id:ukb-b-20145	TRUE	reported	14	23585333	0.0132676	5.4124e-08	31469	NA	NA	|| id:eqtl-a-ENSG00000131016	TRUE	reported	eqtl-a-ENSG00000131016	eqtl-a-ENSG00000131016	rs4982731	5.4124e-08	2	TRUE	NA	NA	0.000938576	31469	1.77835e-07	462933	TRUE	2.12646e-07
0.397814	0.420975	FALSE	FALSE	FALSE	Colon cancer	7	42285686	0.000119424	0.19	462933	1494	461439	Colon cancer || id:ukb-b-20145	TRUE	reported	7	42285686	0.0121033	9.71181e-31	31352	NA	NA	|| id:eqtl-a-ENSG00000106571	TRUE	reported	eqtl-a-ENSG00000106571	eqtl-a-ENSG00000106571	rs6463095	9.71181e-31	2	TRUE	NA	NA	0.00421998	31352	3.64175e-06	462933	TRUE	2.77332e-27
0.394916	0.403978	FALSE	FALSE	FALSE	Colon cancer	18	65105048	0.000122257	0.13	462933	1494	461439	Colon cancer || id:ukb-b-20145	TRUE	reported	18	65105048	0.0121653	1.19539e-06	13925	NA	NA	|| id:eqtl-a-ENSG00000171451	TRUE	reported	eqtl-a-ENSG00000171451	eqtl-a-ENSG00000171451	rs28595024	1.19539e-06	2	TRUE	NA	NA	0.00169113	13925	4.889e-06	462933	TRUE	5.99719e-06
0.581949	0.542105	FALSE	FALSE	FALSE	Colon cancer	6	31184196	0.000118133	0.14	462933	1494	461439	Colon cancer || id:ukb-b-20145	TRUE	reported	6	31184196	0.0120555	2.97852e-07	13566	NA	NA	|| id:eqtl-a-ENSG00000171451	TRUE	reported	eqtl-a-ENSG00000171451	eqtl-a-ENSG00000171451	rs3869109	2.97852e-07	2	TRUE	NA	NA	0.00193236	13566	4.69759e-06	462933	TRUE	1.58262e-06
0.522965	0.533457	FALSE	FALSE	FALSE	Colon cancer	18	64862037	0.000118946	0.77	462933	1494	461439	Colon cancer || id:ukb-b-20145	TRUE	reported	18	64862037	0.0118966	1.02329e-11	14260	NA	NA	|| id:eqtl-a-ENSG00000171451	TRUE	reported	eqtl-a-ENSG00000171451	eqtl-a-ENSG00000171451	rs4570974	1.02329e-11	2	TRUE	NA	NA	0.00323563	14260	1.86521e-07	462933	TRUE	3.00878e-11
0.516554	0.546263	FALSE	FALSE	FALSE	Colon cancer	18	64975671	0.000118714	0.32	462933	1494	461439	Colon cancer || id:ukb-b-20145	TRUE	reported	18	64975671	0.011838	2.33668e-39	14258	NA	NA	|| id:eqtl-a-ENSG00000171451	TRUE	reported	eqtl-a-ENSG00000171451	eqtl-a-ENSG00000171451	rs9962734	2.33668e-39	2	TRUE	NA	NA	0.0119416	14258	2.16364e-06	462933	TRUE	4.06339e-37
0.362415	0.339785	FALSE	FALSE	FALSE	Colon cancer	5	71374081	0.000125124	0.37	462933	1494	461439	Colon cancer || id:ukb-b-20145	TRUE	reported	5	71374081	0.0123717	2.31249e-06	31470	NA	NA	|| id:eqtl-a-ENSG00000131711	TRUE	reported	eqtl-a-ENSG00000131711	eqtl-a-ENSG00000131711	rs1217794	2.31249e-06	2	TRUE	NA	NA	0.000708639	31470	1.7403e-06	462933	TRUE	1.39884e-05
0.376358	0.354963	FALSE	FALSE	FALSE	Colon cancer	5	71394115	0.000123313	0.83	462933	1494	461439	Colon cancer || id:ukb-b-20145	TRUE	reported	5	71394115	0.0122608	7.39776e-14	31470	NA	NA	|| id:eqtl-a-ENSG00000131711	TRUE	reported	eqtl-a-ENSG00000131711	eqtl-a-ENSG00000131711	rs1217823	7.39776e-14	2	TRUE	NA	NA	0.00177508	31470	1.05115e-07	462933	TRUE	6.94088e-13
0.441001	0.455507	FALSE	FALSE	FALSE	Colon cancer	7	106372903	0.000118298	0.9	462933	1494	461439	Colon cancer || id:ukb-b-20145	TRUE	reported	7	106372903	0.0119674	7.55266e-12	31141	NA	NA	|| id:eqtl-a-ENSG00000131711	TRUE	reported	eqtl-a-ENSG00000131711	eqtl-a-ENSG00000131711	rs342296	7.55266e-12	2	TRUE	NA	NA	0.00150315	31141	3.61483e-08	462933	TRUE	4.30488e-11
0.404807	0.407868	FALSE	FALSE	FALSE	Colon cancer	7	38441643	0.000119987	0.649999	462933	1494	461439	Colon cancer || id:ukb-b-20145	TRUE	reported	7	38441643	0.0120758	4.8854e-27	30972	NA	NA	|| id:eqtl-a-ENSG00000078053	TRUE	reported	eqtl-a-ENSG00000078053	eqtl-a-ENSG00000078053	rs2299945	4.8854e-27	2	TRUE	NA	NA	0.00372985	30972	4.57803e-07	462933	TRUE	6.84215e-25
0.301496	0.303144	FALSE	FALSE	FALSE	Colon cancer	7	38546848	0.00012804	0.52	462933	1494	461439	Colon cancer || id:ukb-b-20145	TRUE	reported	7	38546848	0.0129408	2.82033e-15	30972	NA	NA	|| id:eqtl-a-ENSG00000078053	TRUE	reported	eqtl-a-ENSG00000078053	eqtl-a-ENSG00000078053	rs3807411	2.82033e-15	2	TRUE	NA	NA	0.00201036	30972	8.98012e-07	462933	TRUE	7.27956e-14
0.227319	0.23482	FALSE	TRUE	FALSE	Colon cancer	9	16517785	0.000140608	0.93	462933	1494	461439	Colon cancer || id:ukb-b-20145	TRUE	reported	9	16517785	0.0141906	4.25344e-06	26267	NA	NA	|| id:eqtl-a-ENSG00000173068	TRUE	reported	eqtl-a-ENSG00000173068	eqtl-a-ENSG00000173068	rs10756756	4.25344e-06	2	TRUE	NA	NA	0.000804499	26267	1.68699e-08	462933	TRUE	8.49565e-06
0.537203	0.607886	FALSE	FALSE	FALSE	Colon cancer	9	16885017	0.000121461	0.719999	462933	1494	461439	Colon cancer || id:ukb-b-20145	TRUE	reported	9	16885017	0.0115965	1.01158e-184	26490	NA	NA	|| id:eqtl-a-ENSG00000173068	TRUE	reported	eqtl-a-ENSG00000173068	eqtl-a-ENSG00000173068	rs12350739	1.01158e-184	2	TRUE	NA	NA	0.0307422	26490	2.82695e-07	462933	TRUE	5.2548e-172
0.235601	0.259339	FALSE	FALSE	FALSE	Colon cancer	9	17111999	0.000135443	0.43	462933	1494	461439	Colon cancer || id:ukb-b-20145	TRUE	reported	9	17111999	0.0139852	3.6266e-19	26494	NA	NA	|| id:eqtl-a-ENSG00000173068	TRUE	reported	eqtl-a-ENSG00000173068	eqtl-a-ENSG00000173068	rs35376870	3.6266e-19	2	TRUE	NA	NA	0.00301316	26494	1.3207e-06	462933	TRUE	1.65201e-17
0.269386	0.273381	FALSE	FALSE	FALSE	Colon cancer	2	111811665	0.000132406	0.780001	462933	1494	461439	Colon cancer || id:ukb-b-20145	TRUE	reported	2	111811665	0.0134023	1.0666e-07	26494	NA	NA	|| id:eqtl-a-ENSG00000173068	TRUE	reported	eqtl-a-ENSG00000173068	eqtl-a-ENSG00000173068	rs4848370	1.0666e-07	2	TRUE	NA	NA	0.00106519	26494	1.61607e-07	462933	TRUE	3.31677e-07
0.452717	0.442924	FALSE	FALSE	FALSE	Colon cancer	9	17010426	0.000119166	0.51	462933	1494	461439	Colon cancer || id:ukb-b-20145	TRUE	reported	9	17010426	0.0119372	6.89604e-12	26606	NA	NA	|| id:eqtl-a-ENSG00000173068	TRUE	reported	eqtl-a-ENSG00000173068	eqtl-a-ENSG00000173068	rs7469906	6.89604e-12	2	TRUE	NA	NA	0.00176572	26606	9.34376e-07	462933	TRUE	7.24516e-11
0.428682	0.433535	FALSE	FALSE	FALSE	Colon cancer	10	94450233	0.000119152	0.48	462933	1494	461439	Colon cancer || id:ukb-b-20145	TRUE	reported	10	94450233	0.0120081	4.71086e-11	26409	NA	NA	|| id:eqtl-a-ENSG00000173068	TRUE	reported	eqtl-a-ENSG00000173068	eqtl-a-ENSG00000173068	rs9420589	4.71086e-11	2	TRUE	NA	NA	0.00163684	26409	1.07076e-06	462933	TRUE	4.53316e-10
0.538565	0.51334	FALSE	FALSE	FALSE	Colon cancer	12	111833788	0.000119071	0.86	462933	1494	461439	Colon cancer || id:ukb-b-20145	TRUE	reported	12	111833788	0.0119265	4.63949e-08	27875	NA	NA	|| id:eqtl-a-ENSG00000169554	TRUE	reported	eqtl-a-ENSG00000169554	eqtl-a-ENSG00000169554	rs10774624	4.63949e-08	2	TRUE	NA	NA	0.00107024	27875	6.50756e-08	462933	TRUE	1.4031e-07
0.400736	0.426529	FALSE	FALSE	FALSE	Colon cancer	12	112871372	0.000119145	0.31	462933	1494	461439	Colon cancer || id:ukb-b-20145	TRUE	reported	12	112871372	0.012135	1.03851e-06	30971	NA	NA	|| id:eqtl-a-ENSG00000169554	TRUE	reported	eqtl-a-ENSG00000169554	eqtl-a-ENSG00000169554	rs11066301	1.03851e-06	2	TRUE	NA	NA	0.000769674	30971	2.26855e-06	462933	TRUE	7.77795e-06
0.408694	0.429562	FALSE	FALSE	FALSE	Colon cancer	12	112486818	0.000118979	0.450001	462933	1494	461439	Colon cancer || id:ukb-b-20145	TRUE	reported	12	112486818	0.0120981	4.6187e-06	30971	NA	NA	|| id:eqtl-a-ENSG00000169554	TRUE	reported	eqtl-a-ENSG00000169554	eqtl-a-ENSG00000169554	rs17696736	4.6187e-06	2	TRUE	NA	NA	0.00067729	30971	1.24085e-06	462933	TRUE	2.18508e-05
0.582097	0.553195	FALSE	FALSE	FALSE	Colon cancer	5	148200011	0.00011974	0.52	462933	1494	461439	Colon cancer || id:ukb-b-20145	TRUE	reported	5	148200011	0.0120454	7.70016e-13	31355	NA	NA	|| id:eqtl-a-ENSG00000169554	TRUE	reported	eqtl-a-ENSG00000169554	eqtl-a-ENSG00000169554	rs56330463	7.70016e-13	2	TRUE	NA	NA	0.00163535	31355	8.87449e-07	462933	TRUE	1.27053e-11
0.52377	0.516004	FALSE	FALSE	FALSE	Colon cancer	12	111973358	0.000118228	0.69	462933	1494	461439	Colon cancer || id:ukb-b-20145	TRUE	reported	12	111973358	0.0119029	7.66796e-09	27875	NA	NA	|| id:eqtl-a-ENSG00000169554	TRUE	reported	eqtl-a-ENSG00000169554	eqtl-a-ENSG00000169554	rs597808	7.66796e-09	2	TRUE	NA	NA	0.00119534	27875	3.46652e-07	462933	TRUE	3.537e-08
0.749651	0.722742	FALSE	FALSE	FALSE	Colon cancer	5	173205318	0.000133355	0.649999	462933	1494	461439	Colon cancer || id:ukb-b-20145	TRUE	reported	5	173205318	0.0137272	1.2547e-06	9188	NA	NA	|| id:eqtl-a-ENSG00000204131	TRUE	reported	eqtl-a-ENSG00000204131	eqtl-a-ENSG00000204131	rs2594836	1.2547e-06	2	TRUE	NA	NA	0.00255057	9188	4.48939e-07	462933	TRUE	2.20875e-06
0.52377	0.516004	FALSE	FALSE	FALSE	Colon cancer	12	111973358	0.000118228	0.69	462933	1494	461439	Colon cancer || id:ukb-b-20145	TRUE	reported	12	111973358	0.0119058	2.64119e-07	6421	NA	NA	|| id:eqtl-a-ENSG00000204131	TRUE	reported	eqtl-a-ENSG00000204131	eqtl-a-ENSG00000204131	rs597808	2.64119e-07	2	TRUE	NA	NA	0.00411073	6421	3.46652e-07	462933	TRUE	4.16339e-07
0.537476	0.517542	FALSE	TRUE	TRUE	Colon cancer	12	111865049	0.000118726	0.57	462933	1494	461439	Colon cancer || id:ukb-b-20145	TRUE	reported	12	111865049	0.0119262	3.684e-07	6421	NA	NA	|| id:eqtl-a-ENSG00000204131	TRUE	reported	eqtl-a-ENSG00000204131	eqtl-a-ENSG00000204131	rs7310615	3.684e-07	2	FALSE	NA	NA	0.00401141	6421	7.00376e-07	462933	TRUE	6.38037e-07
