# Supplementary material for: Identification and Validation of Mitophagy‐Related Biomarkers in Colorectal Cancer: An Integrated Analysis of Single‐Cell Transcriptome and Mendelian Randomization
Source: Genet Res (Camb). 2026 May 11;2026:5579542. doi: 10.1155/genr/5579542 (PMC13158581; doi:10.1155/genr/5579542)
Supplement: Supplementary file 13 — Supporting Information 13 Supporting Table S3: The result of heterogeneity analysis of seven exposure factors (genes). [file GENR-2026-5579542-s005.xlsx]

## Sheet: Sheet1
Supplementary Table S3: The result of heterogeneity analysis of 7 exposure factors (genes).
outcome	exposure	method	Q	Q_df	Q_pval
Colon cancer || id:ukb-b-20145	|| id:eqtl-a-ENSG00000143515	Inverse variance weighted	4.04884	4	0.399436
Colon cancer || id:ukb-b-20145	|| id:eqtl-a-ENSG00000214706	Inverse variance weighted	1.46024	3	0.691477
Colon cancer || id:ukb-b-20145	|| id:eqtl-a-ENSG00000100401	Inverse variance weighted	1.31768	6	0.970674
Colon cancer || id:ukb-b-20145	|| id:eqtl-a-ENSG00000127990	Inverse variance weighted	8.26613	9	0.507565
Colon cancer || id:ukb-b-20145	|| id:eqtl-a-ENSG00000152953	Inverse variance weighted	3.12342	2	0.209777
Colon cancer || id:ukb-b-20145	|| id:eqtl-a-ENSG00000132718	Inverse variance weighted	8.298	18	0.973862
Colon cancer || id:ukb-b-20145	|| id:eqtl-a-ENSG00000180543	Inverse variance weighted	0.527893	2	0.768015
