# Supplementary material for: Identification and Validation of Mitophagy‐Related Biomarkers in Colorectal Cancer: An Integrated Analysis of Single‐Cell Transcriptome and Mendelian Randomization
Source: Genet Res (Camb). 2026 May 11;2026:5579542. doi: 10.1155/genr/5579542 (PMC13158581; doi:10.1155/genr/5579542)
Supplement: Supplementary file 14 — Supporting Information 14 Supporting Table S4: The result of horizontal pleiotropy analysis of seven exposure factors (genes). [file GENR-2026-5579542-s004.xlsx]

## Sheet: Sheet1
Supplementary Table S4: The result of horizontal pleiotropy analysis of 7 exposure factors (genes).
outcome	exposure	egger_intercept	se	pval
Colon cancer || id:ukb-b-20145	|| id:eqtl-a-ENSG00000143515	-4.72e-05	9.82e-05	0.663277
Colon cancer || id:ukb-b-20145	|| id:eqtl-a-ENSG00000214706	0.000173516	0.000156276	0.382469
Colon cancer || id:ukb-b-20145	|| id:eqtl-a-ENSG00000100401	0.000122026	0.000174433	0.515402
Colon cancer || id:ukb-b-20145	|| id:eqtl-a-ENSG00000127990	7.84573e-05	7.3627e-05	0.317703
Colon cancer || id:ukb-b-20145	|| id:eqtl-a-ENSG00000152953	0.000546837	0.000873911	0.644048
Colon cancer || id:ukb-b-20145	|| id:eqtl-a-ENSG00000132718	-2.58e-05	5.61e-05	0.65065
Colon cancer || id:ukb-b-20145	|| id:eqtl-a-ENSG00000180543	-0.000135588	0.000217533	0.645164
