# Supplementary material for: Identification and Validation of Mitophagy‐Related Biomarkers in Colorectal Cancer: An Integrated Analysis of Single‐Cell Transcriptome and Mendelian Randomization
Source: Genet Res (Camb). 2026 May 11;2026:5579542. doi: 10.1155/genr/5579542 (PMC13158581; doi:10.1155/genr/5579542)
Supplement: Supplementary file 15 — Supporting Information 15 Supporting Table S5: The result of GO analysis of seven candidate genes. [file GENR-2026-5579542-s003.xlsx]

## Sheet: Sheet1
Supplementary Table S5: The result of GO analysis of 7 hub genes
	ONTOLOGY	ID	Description	GeneRatio	BgRatio	pvalue	p.adjust	qvalue	geneID	Count
GO:0005802	CC	GO:0005802	trans-Golgi network	2/6	262/19869	0.00250902	0.0488666	0.0287707	SYT11/ATP8B2	2
GO:0032009	CC	GO:0032009	early phagosome	1/6	12/19869	0.00361872	0.0488666	0.0287707	SYT11	1
GO:0106068	CC	GO:0106068	SUMO ligase complex	1/6	13/19869	0.00391979	0.0488666	0.0287707	RANGAP1	1
GO:1990531	CC	GO:1990531	phospholipid-translocating ATPase complex	1/6	14/19869	0.00422078	0.0488666	0.0287707	ATP8B2	1
GO:0016010	CC	GO:0016010	dystrophin-associated glycoprotein complex	1/6	17/19869	0.0051233	0.0488666	0.0287707	SGCE	1
GO:0098791	CC	GO:0098791	Golgi apparatus subcompartment	2/6	387/19869	0.00538921	0.0488666	0.0287707	SYT11/ATP8B2	2
GO:0060077	CC	GO:0060077	inhibitory synapse	1/6	20/19869	0.00602514	0.0488666	0.0287707	SYT11	1
GO:0090665	CC	GO:0090665	glycoprotein complex	1/6	22/19869	0.00662598	0.0488666	0.0287707	SGCE	1
GO:0031625	MF	GO:0031625	ubiquitin protein ligase binding	2/6	299/18432	0.00376817	0.0276093	0.0135625	RANGAP1/SYT11	2
GO:0044389	MF	GO:0044389	ubiquitin-like protein ligase binding	2/6	318/18432	0.00425135	0.0276093	0.0135625	RANGAP1/SYT11	2
GO:0140333	MF	GO:0140333	glycerophospholipid flippase activity	1/6	14/18432	0.00454926	0.0276093	0.0135625	ATP8B2	1
GO:0140328	MF	GO:0140328	floppase activity	1/6	16/18432	0.00519775	0.0276093	0.0135625	ATP8B2	1
GO:0008525	MF	GO:0008525	phosphatidylcholine transporter activity	1/6	17/18432	0.00552186	0.0276093	0.0135625	ATP8B2	1
GO:0140327	MF	GO:0140327	flippase activity	1/6	17/18432	0.00552186	0.0276093	0.0135625	ATP8B2	1
GO:0140326	MF	GO:0140326	ATPase-coupled intramembrane lipid transporter activity	1/6	27/18432	0.00875812	0.0375348	0.0184382	ATP8B2	1
GO:0031369	MF	GO:0031369	translation initiation factor binding	1/6	32/18432	0.010373	0.0388986	0.0191081	SYT11	1
GO:0048487	MF	GO:0048487	beta-tubulin binding	1/6	40/18432	0.0129521	0.0407882	0.0200363	SYT11	1
GO:0140303	MF	GO:0140303	intramembrane lipid transporter activity	1/6	42/18432	0.0135961	0.0407882	0.0200363	ATP8B2	1
GO:0005544	MF	GO:0005544	calcium-dependent phospholipid binding	1/6	54/18432	0.0174522	0.047597	0.023381	SYT11	1
GO:0001786	MF	GO:0001786	phosphatidylserine binding	1/6	61/18432	0.0196959	0.0476679	0.0234158	SYT11	1
GO:0005548	MF	GO:0005548	phospholipid transporter activity	1/6	64/18432	0.0206561	0.0476679	0.0234158	ATP8B2	1
GO:0030276	MF	GO:0030276	clathrin binding	1/6	69/18432	0.0222548	0.0476888	0.0234261	SYT11	1
