# Supplementary material for: Identification and Validation of Mitophagy‐Related Biomarkers in Colorectal Cancer: An Integrated Analysis of Single‐Cell Transcriptome and Mendelian Randomization
Source: Genet Res (Camb). 2026 May 11;2026:5579542. doi: 10.1155/genr/5579542 (PMC13158581; doi:10.1155/genr/5579542)
Supplement: Supplementary file 16 — Supporting Information 16 Supporting Table S6: The result of GGI network analysis of seven candidate genes. [file GENR-2026-5579542-s002.xlsx]

## Sheet: Sheet1
Supplementary Table 6: The result of GGI network analysis of 7 hub genes.
Gene 1	Gene 2	Weight	Network group
KL	PEG10	0.0355085	Co-expression
ZNF518B	TSPYL5	0.0316943	Co-expression
PPP1R9A	SGCE	0.0313487	Co-expression
ZNF711	PEG10	0.0298363	Co-expression
PEG10	SGCE	0.0293273	Co-expression
KL	ZNF711	0.029053	Co-expression
PLAG1	PPP1R9A	0.0288675	Co-expression
PTHLH	SGCE	0.027189	Co-expression
RIC3	ZNF711	0.0270615	Co-expression
BBX	ATP8B2	0.0270053	Co-expression
RIC3	PPP1R9A	0.0268345	Co-expression
PEG10	PPP1R9A	0.0264504	Co-expression
RAB3D	TSPYL5	0.0257213	Co-expression
PLAG1	ZNF518B	0.025409	Co-expression
ZNF711	PPP1R9A	0.024867	Co-expression
PEG10	SGCE	0.0246699	Co-expression
TAAR1	STK32B	0.0244256	Co-expression
KL	PPP1R9A	0.0243926	Co-expression
RIC3	PLAG1	0.0238954	Co-expression
PTHLH	KL	0.0238828	Co-expression
ZNF711	SGCE	0.0232322	Co-expression
ROBO1	PPP1R9A	0.0231666	Co-expression
EML2	ATP8B2	0.0229349	Co-expression
SLC25A29	ATP8B2	0.0229004	Co-expression
ZNF526	ATP8B2	0.0227155	Co-expression
ROBO1	SGCE	0.0220944	Co-expression
TMEFF1	SYT11	0.0218909	Co-expression
PLAG1	TSPYL5	0.0217913	Co-expression
KL	SGCE	0.0217337	Co-expression
ZBTB8A	ATP8B2	0.0214479	Co-expression
RIC3	PEG10	0.0210378	Co-expression
RIC3	KRBOX1	0.0209099	Co-expression
ZBTB8A	BBX	0.0205075	Co-expression
PPP1R9A	TSPYL5	0.0203123	Co-expression
ZNF711	TSPYL5	0.0202216	Co-expression
RIC3	SGCE	0.019731	Co-expression
KRBOX1	SGCE	0.0196631	Co-expression
PLAG1	SGCE	0.0195634	Co-expression
ROBO1	TSPYL5	0.0194327	Co-expression
MAGED4B	SYT11	0.0194121	Co-expression
ZNF518B	SGCE	0.0189112	Co-expression
PEG10	SGCE	0.0187605	Co-expression
NEFH	TSPYL5	0.0184718	Co-expression
KL	TSPYL5	0.0182857	Co-expression
NEFH	ZNF518B	0.0177536	Co-expression
SGCE	TSPYL5	0.01769	Co-expression
PTHLH	STK32B	0.0176411	Co-expression
RIC3	TSPYL5	0.0175624	Co-expression
NEFH	SGCE	0.0168319	Co-expression
KRBOX1	TSPYL5	0.0161239	Co-expression
EML2	SLC25A29	0.0156313	Co-expression
PLAG1	ZNF518B	0.0148855	Co-expression
ZBTB8A	SLC25A29	0.0147145	Co-expression
PTHLH	PEG10	0.0146844	Co-expression
IFRD2	RANGAP1	0.0144652	Co-expression
MAGED4B	TSPYL5	0.0116084	Co-expression
PLAG1	ZNF711	0.0104406	Co-expression
EML2	NEFH	0.00929801	Co-expression
PTHLH	NEFH	0.00910287	Co-expression
TSPYL5	SYT11	0.00882601	Co-expression
ROBO1	STK32B	0.00747502	Co-expression
TSPYL5	SYT11	0.00728314	Co-expression
PEG10	TSPYL5	0.00675096	Co-expression
TMEFF1	RANGAP1	0.00623612	Co-expression
PEG10	SGCE	0.00622084	Co-expression
SGCE	TSPYL5	0.00159627	Co-expression
