# Supplementary material for: Identification and Validation of Mitophagy‐Related Biomarkers in Colorectal Cancer: An Integrated Analysis of Single‐Cell Transcriptome and Mendelian Randomization
Source: Genet Res (Camb). 2026 May 11;2026:5579542. doi: 10.1155/genr/5579542 (PMC13158581; doi:10.1155/genr/5579542)
Supplement: Supplementary file 17 — Supporting Information 17 Supporting Table S7: The result of the primers of mitophagy‐related biomarkers and GAPDH (reference gene). [file GENR-2026-5579542-s001.xlsx]

## Sheet: Sheet1
Supplementary Table S7: The result of the primers of mitophagy-related biomarkers and GAPDH (reference gene).
Primer Name	Sequence (5'-3')
SGCE-F	GACCACTGGCACATTCTTGC
SGCE-R	ATCCAGGTCGGTCTGGGTAA
RANGAP1-F	ATTGCCGCCAGAACACATGA
RANGAP1-R	AGCAAGATCCCAGCAATCCC
ATP8B2-F	CAGGCTTTCGCTGTCAACC
ATP8B2-R	GCAGCATCCCTCTTGATTTCAC
GAPDH-F	CGAAGGTGGAGTCAACGGATTT
GAPDH-R	ATGGGTGGAATCATATTGGAAC
